# Supplementary material for: Differences in cancer incidence by broad ethnic group in England, 2013–2017
Source: Br J Cancer. 2022 Mar 2;126(12):1765–73. doi: 10.1038/s41416-022-01718-5 (PMC9174248; doi:10.1038/s41416-022-01718-5)
Supplement: Supplementary file 2 — Dataset 1 [file 41416_2022_1718_MOESM2_ESM.xlsx]

## Sheet: Title page and contents
Cancer Incidence By Broad ethnic group in England, 2013-2017
Supplementary Information
Christine Delon1, Katrina F Brown1, Nick W.S. Payne1, Yannis Kotrotsios1, Sally Vernon2, Jon Shelton1.
1Cancer Intelligence Team, Cancer Research UK, 2 Redman Place, London, E20 1JQ, UK.
2National Cancer Registration and Analysis Service, Public Health England, 2nd Floor, Skipton House, 80 London Road, London, SE1 6LH, UK.
Correspondence: Christine Delon (christine.delon@cancer.org.uk), stats.team@cancer.org.uk
Composition of broad ethnic groups in cancer incidence and population datasets
Cancer types analysed, with ICD-10 codes
Age-standardised incidence rates per 100,000 population, with 95% confidence intervals, by cancer type, sex, and broad ethnic group, England, 2013-2017
Ratios of age-standardised incidence rates per 100,000 population, with 95% confidence intervals, by cancer type, sex, broad ethnic group, and broad age band, England, 2013-2017
Ratios of age-standardised incidence rates per 100,000 population, including imputation of ethnic group for cases with ethnicity Not known, by cancer type, sex, and broad ethnic group, England, 2013-2017
Ratios of age-standardised incidence rates per 100,000 population, including perturbations of population data, by cancer type, sex, and broad ethnic group, England, 2013-17
Ratios of age-standardised incidence rates per 100,000 population, by cancer type, sex, and broad ethnic group, England, 2012 and 2013-17

## Sheet: Ethnic groups
Composition of broad ethnic groups in cancer incidence and population datasets
Broad ethnic group	Shortened term used in paper	Cancer data subgroups (NHS data dictionary groups)	Population data subgroups (Government groups)
Asian or Asian British	Asian	Bangladeshi, Chinese, Indian, Pakistani, any other Asian background	Bangladeshi, Chinese, Indian, Pakistani, any other Asian background
Black, African, Caribbean, or Black British	Black	African, Caribbean, any other Black background	African, Caribbean, any other Black/African/Caribbean background
Mixed or multiple ethnic groups	Mixed/Multiple	White and Black Caribbean, White and Black African, White and Asian, any other Mixed background	White and Black Caribbean, White and Black African, White and Asian, any other Mixed/Multiple ethnic background
Other ethnic group	Other	Any other ethnic group	Arab, any other ethnic group
Any White background, or White British	White	White British, White Irish, any other White background,	English/Welsh/Scottish/Northern Irish/British, Irish, Gypsy or Irish Traveller, any other White background
Not known	Not known	Not known, not stated	Category not used

## Sheet: ICD-10 codes
Cancer types analysed, with ICD-10 codes
Cancer Type	ICD-10 code
All Cancers Excluding Non-Melanoma Skin Cancer	C00-C97 Excl. C44
Anal Cancer	C21
Bladder Cancer	C67
Bone Sarcoma	C40-C41
Bowel Cancer	C18-C20
Brain, Other CNS and Intracranial Tumours	C70-C72, C75.1-C75.3, D32-D33, D35.2-D35.4, D42-D43, D44.3-D44.5
Breast Cancer (females)	C50
Breast Carcinoma in situ (females)	D05
Cancer of Unknown Primary	C77-C80
Cervical Cancer	C53
Cervical Carcinoma In Situ	D06
Eye Cancer	C69
Gallbladder Cancer	C23
Head and Neck Cancer	C00-C14, C30-C32
Hodgkin Lymphoma	C81
Kidney Cancer	C64-C66, C68
Leukaemia	C91-C95
Acute Lymphoblastic Leukaemia	C91.0
Acute Myeloid Leukaemia	C92.0, C92.4, C92.5, C92.6, C92.8, C93.0, C94.0, C94.2
Chronic Lymphocytic Leukaemia	C91.1
Chronic Myeloid Leukaemia	C92.1
Liver Cancer	C22
Lung Cancer	C33-C34
Melanoma Skin Cancer	C43
Mesothelioma	C45
Myeloma	C90
Non-Hodgkin Lymphoma	C82-C86
Non-Melanoma Skin Cancer	C44
Oesophageal Cancer	C15
Ovarian Cancer	C56-C57.4
Pancreatic Cancer	C25
Penile Cancer	C60
Prostate Cancer	C61
Small Intestine Cancer	C17
Stomach Cancer	C16
Testicular Cancer	C62
Thyroid Cancer	C73
Uterine Cancer	C54-C55
Vaginal Cancer	C52
Vulval Cancer	C51

## Sheet: Age-standardised rates
Age-standardised incidence rates per 100,000 population, with 95% confidence intervals, by cancer type, sex, and broad ethnic group, England, 2013-2017
Standardised to the European 2013 standard population. Includes people aged 0-90+. Rates not reported for cancer type-sex-broad ethnic group combinations with fewer than 100 cases in total between 2013 and 2017. No imputation for cases with ethnic group Not known, so rates likely to be slight underestimates.
Cancer Type	ICD-10 code	Sex	Ethnic Group	Annual average number of cases	Population	Age-standardised incidence rate	95% lower confidence limit	95% upper confidence limit
All Cancers Excluding Non-Melanoma Skin Cancer	C00-C97 Excl. C44	Females	Asian	4132.6	2.21445e+06	340.491	335.848	345.133
All Cancers Excluding Non-Melanoma Skin Cancer	C00-C97 Excl. C44	Females	Black	2376.4	1.03244e+06	411.829	404.424	419.234
All Cancers Excluding Non-Melanoma Skin Cancer	C00-C97 Excl. C44	Females	Mixed/Multiple	641.8	697929	308.669	297.99	319.349
All Cancers Excluding Non-Melanoma Skin Cancer	C00-C97 Excl. C44	Females	White	131281	2.35362e+07	526.63	525.356	527.904
All Cancers Excluding Non-Melanoma Skin Cancer	C00-C97 Excl. C44	Males	Asian	3559	2.24771e+06	381.887	376.276	387.498
All Cancers Excluding Non-Melanoma Skin Cancer	C00-C97 Excl. C44	Males	Black	2904.2	964759	738.009	726.005	750.013
All Cancers Excluding Non-Melanoma Skin Cancer	C00-C97 Excl. C44	Males	Mixed/Multiple	582.8	700704	391.875	377.646	406.103
All Cancers Excluding Non-Melanoma Skin Cancer	C00-C97 Excl. C44	Males	White	138169	2.27836e+07	648.65	647.121	650.18
All Cancers Excluding Non-Melanoma Skin Cancer	C00-C97 Excl. C44	Persons	Asian	7691.6	4.46216e+06	358.594	355.01	362.178
All Cancers Excluding Non-Melanoma Skin Cancer	C00-C97 Excl. C44	Persons	Black	5280.6	1.9972e+06	554.78	548.088	561.472
All Cancers Excluding Non-Melanoma Skin Cancer	C00-C97 Excl. C44	Persons	Mixed/Multiple	1224.6	1.39863e+06	346.598	337.916	355.28
All Cancers Excluding Non-Melanoma Skin Cancer	C00-C97 Excl. C44	Persons	White	269450	4.63198e+07	577.816	576.84	578.792
Anal Cancer	C21	Females	White	727	2.35362e+07	2.9707	2.87413	3.06728
Anal Cancer	C21	Males	White	369.2	2.27836e+07	1.69514	1.61781	1.77247
Anal Cancer	C21	Persons	White	1096.2	4.63198e+07	2.35471	2.29237	2.41705
Bladder Cancer	C67	Females	Asian	24.6	2.21445e+06	2.81504	2.31755	3.31254
Bladder Cancer	C67	Females	White	2204.6	2.35362e+07	8.37296	8.21665	8.52927
Bladder Cancer	C67	Males	Asian	98	2.24771e+06	13.4075	12.2203	14.5946
Bladder Cancer	C67	Males	Black	46.6	964759	14.0779	12.2703	15.8856
Bladder Cancer	C67	Males	White	5872.8	2.27836e+07	28.4424	28.117	28.7677
Bladder Cancer	C67	Persons	Asian	122.6	4.46216e+06	7.73409	7.12183	8.34635
Bladder Cancer	C67	Persons	Black	63	1.9972e+06	8.35936	7.43621	9.28252
Bladder Cancer	C67	Persons	White	8077.4	4.63198e+07	17.1976	17.0299	17.3653
Bone Sarcoma	C40-C41	Females	White	185	2.35362e+07	0.784103	0.733572	0.834634
Bone Sarcoma	C40-C41	Males	White	208.4	2.27836e+07	0.926648	0.870383	0.982913
Bone Sarcoma	C40-C41	Persons	Asian	35.6	4.46216e+06	0.925928	0.789902	1.06195
Bone Sarcoma	C40-C41	Persons	White	393.4	4.63198e+07	0.850593	0.813002	0.888183
Bowel Cancer	C18-C20	Females	Asian	310.4	2.21445e+06	29.789	28.3069	31.271
Bowel Cancer	C18-C20	Females	Black	226	1.03244e+06	46.2735	43.5754	48.9715
Bowel Cancer	C18-C20	Females	Mixed/Multiple	49.6	697929	30.5463	26.7445	34.348
Bowel Cancer	C18-C20	Females	White	13924.6	2.35362e+07	54.4271	54.0228	54.8314
Bowel Cancer	C18-C20	Males	Asian	408.8	2.24771e+06	43.5467	41.6589	45.4346
Bowel Cancer	C18-C20	Males	Black	261.6	964759	68.7902	65.0622	72.5182
Bowel Cancer	C18-C20	Males	Mixed/Multiple	59.2	700704	44.3012	39.2543	49.3481
Bowel Cancer	C18-C20	Males	White	17477.2	2.27836e+07	82.5206	81.9735	83.0678
Bowel Cancer	C18-C20	Persons	Asian	719.2	4.46216e+06	36.2833	35.0974	37.4692
Bowel Cancer	C18-C20	Persons	Black	487.6	1.9972e+06	56.3198	54.0842	58.5554
Bowel Cancer	C18-C20	Persons	Mixed/Multiple	108.8	1.39863e+06	36.9984	33.8893	40.1075
Bowel Cancer	C18-C20	Persons	White	31401.8	4.63198e+07	67.1507	66.8186	67.4829
Brain, Other CNS and Intracranial Tumours	C70-C72, C75.1-C75.3, D32-D33, D35.2-D35.4, D42-D43, D44.3-D44.5	Females	Asian	220.6	2.21445e+06	14.8888	14.0102	15.7675
Brain, Other CNS and Intracranial Tumours	C70-C72, C75.1-C75.3, D32-D33, D35.2-D35.4, D42-D43, D44.3-D44.5	Females	Black	111.4	1.03244e+06	16.1508	14.8095	17.4921
Brain, Other CNS and Intracranial Tumours	C70-C72, C75.1-C75.3, D32-D33, D35.2-D35.4, D42-D43, D44.3-D44.5	Females	Mixed/Multiple	32	697929	10.7989	9.1256	12.4722
Brain, Other CNS and Intracranial Tumours	C70-C72, C75.1-C75.3, D32-D33, D35.2-D35.4, D42-D43, D44.3-D44.5	Females	White	4274.4	2.35362e+07	17.5631	17.3277	17.7986
Brain, Other CNS and Intracranial Tumours	C70-C72, C75.1-C75.3, D32-D33, D35.2-D35.4, D42-D43, D44.3-D44.5	Males	Asian	197	2.24771e+06	14.2774	13.3858	15.1691
Brain, Other CNS and Intracranial Tumours	C70-C72, C75.1-C75.3, D32-D33, D35.2-D35.4, D42-D43, D44.3-D44.5	Males	Black	85.2	964759	14.8772	13.4644	16.2899
Brain, Other CNS and Intracranial Tumours	C70-C72, C75.1-C75.3, D32-D33, D35.2-D35.4, D42-D43, D44.3-D44.5	Males	Mixed/Multiple	33.2	700704	11.6535	9.88068	13.4263
Brain, Other CNS and Intracranial Tumours	C70-C72, C75.1-C75.3, D32-D33, D35.2-D35.4, D42-D43, D44.3-D44.5	Males	White	3978.2	2.27836e+07	18.1118	17.8601	18.3635
Brain, Other CNS and Intracranial Tumours	C70-C72, C75.1-C75.3, D32-D33, D35.2-D35.4, D42-D43, D44.3-D44.5	Persons	Asian	417.6	4.46216e+06	14.5597	13.9352	15.1843
Brain, Other CNS and Intracranial Tumours	C70-C72, C75.1-C75.3, D32-D33, D35.2-D35.4, D42-D43, D44.3-D44.5	Persons	Black	196.6	1.9972e+06	15.5283	14.5575	16.499
Brain, Other CNS and Intracranial Tumours	C70-C72, C75.1-C75.3, D32-D33, D35.2-D35.4, D42-D43, D44.3-D44.5	Persons	Mixed/Multiple	65.2	1.39863e+06	11.1592	9.94784	12.3706
Brain, Other CNS and Intracranial Tumours	C70-C72, C75.1-C75.3, D32-D33, D35.2-D35.4, D42-D43, D44.3-D44.5	Persons	White	8252.6	4.63198e+07	17.7893	17.6176	17.9609
Breast Cancer	C50	Females	Asian	1529.4	2.21445e+06	116.245	113.64	118.851
Breast Cancer	C50	Females	Black	880.4	1.03244e+06	131.477	127.593	135.361
Breast Cancer	C50	Females	Mixed/Multiple	235.6	697929	102.689	96.8249	108.553
Breast Cancer	C50	Females	White	39859.6	2.35362e+07	162.481	161.768	163.195
Breast Cancer	C50	Males	White	271.2	2.27836e+07	1.27511	1.20724	1.34298
Breast Carcinoma in situ	D05	Females	Asian	299.4	2.21445e+06	22.0072	20.8923	23.122
Breast Carcinoma in situ	D05	Females	Black	175.8	1.03244e+06	25.2178	23.5507	26.885
Breast Carcinoma in situ	D05	Females	Mixed/Multiple	39.6	697929	18.1968	15.6621	20.7314
Breast Carcinoma in situ	D05	Females	White	5641	2.35362e+07	23.484	23.21	23.7581
Cancer of Unknown Primary	C77-C80	Females	Asian	68.6	2.21445e+06	8.00447	7.15736	8.85158
Cancer of Unknown Primary	C77-C80	Females	Black	41.4	1.03244e+06	9.07564	7.83927	10.312
Cancer of Unknown Primary	C77-C80	Females	White	3280.2	2.35362e+07	12.3107	12.1223	12.4992
Cancer of Unknown Primary	C77-C80	Males	Asian	62	2.24771e+06	8.40501	7.46936	9.34066
Cancer of Unknown Primary	C77-C80	Males	Black	43.8	964759	11.4838	9.96284	13.0048
Cancer of Unknown Primary	C77-C80	Males	White	3079.6	2.27836e+07	14.9889	14.7521	15.2256
Cancer of Unknown Primary	C77-C80	Persons	Asian	130.6	4.46216e+06	8.14516	7.52042	8.7699
Cancer of Unknown Primary	C77-C80	Persons	Black	85.2	1.9972e+06	10.1312	9.16911	11.0933
Cancer of Unknown Primary	C77-C80	Persons	White	6359.8	4.63198e+07	13.4777	13.3296	13.6258
Cervical Cancer	C53	Females	Asian	66.2	2.21445e+06	4.31982	3.85444	4.7852
Cervical Cancer	C53	Females	Black	38.8	1.03244e+06	5.97891	5.13756	6.82026
Cervical Cancer	C53	Females	White	2280.2	2.35362e+07	9.7541	9.57505	9.93314
Eye Cancer	C69	Females	White	282.2	2.35362e+07	1.15286	1.09271	1.21302
Eye Cancer	C69	Males	White	324.2	2.27836e+07	1.46487	1.39355	1.53618
Eye Cancer	C69	Persons	White	606.4	4.63198e+07	1.29561	1.2495	1.34173
Gallbladder Cancer	C23	Females	Asian	40.6	2.21445e+06	4.3012	3.7095	4.89289
Gallbladder Cancer	C23	Females	White	516	2.35362e+07	1.99711	1.92005	2.07417
Gallbladder Cancer	C23	Males	White	212.2	2.27836e+07	1.02475	0.963088	1.08641
Gallbladder Cancer	C23	Persons	Asian	52.6	4.46216e+06	2.9894	2.62811	3.3507
Gallbladder Cancer	C23	Persons	Black	24.4	1.9972e+06	2.7563	2.26719	3.24541
Gallbladder Cancer	C23	Persons	White	728.2	4.63198e+07	1.55176	1.50136	1.60217
Head and Neck Cancer	C00-C14, C30-C32	Females	Asian	128.4	2.21445e+06	11.8371	10.9215	12.7528
Head and Neck Cancer	C00-C14, C30-C32	Females	Black	38	1.03244e+06	6.18418	5.30483	7.06353
Head and Neck Cancer	C00-C14, C30-C32	Females	White	2663.4	2.35362e+07	10.8367	10.6526	11.0208
Head and Neck Cancer	C00-C14, C30-C32	Males	Asian	207.8	2.24771e+06	19.6483	18.4536	20.8431
Head and Neck Cancer	C00-C14, C30-C32	Males	Black	81.6	964759	17.7125	15.9938	19.4312
Head and Neck Cancer	C00-C14, C30-C32	Males	Mixed/Multiple	27.8	700704	15.7228	13.1089	18.3366
Head and Neck Cancer	C00-C14, C30-C32	Males	White	6014	2.27836e+07	27.2997	26.9912	27.6083
Head and Neck Cancer	C00-C14, C30-C32	Persons	Asian	336.2	4.46216e+06	15.5288	14.7865	16.2712
Head and Neck Cancer	C00-C14, C30-C32	Persons	Black	119.6	1.9972e+06	11.3086	10.4022	12.215
Head and Neck Cancer	C00-C14, C30-C32	Persons	Mixed/Multiple	39.8	1.39863e+06	10.5902	9.11881	12.0616
Head and Neck Cancer	C00-C14, C30-C32	Persons	White	8677.4	4.63198e+07	18.6545	18.479	18.83
Hodgkin Lymphoma	C81	Females	Asian	49.4	2.21445e+06	2.62227	2.29524	2.94929
Hodgkin Lymphoma	C81	Females	Black	23.8	1.03244e+06	2.58191	2.11801	3.04581
Hodgkin Lymphoma	C81	Females	White	609.2	2.35362e+07	2.56895	2.47772	2.66018
Hodgkin Lymphoma	C81	Males	Asian	74.6	2.24771e+06	4.02257	3.61434	4.43081
Hodgkin Lymphoma	C81	Males	Black	33.8	964759	4.40094	3.73741	5.06447
Hodgkin Lymphoma	C81	Males	White	787.6	2.27836e+07	3.50997	3.40034	3.6196
Hodgkin Lymphoma	C81	Persons	Asian	124	4.46216e+06	3.29783	3.03824	3.55742
Hodgkin Lymphoma	C81	Persons	Black	57.6	1.9972e+06	3.43067	3.03445	3.8269
Hodgkin Lymphoma	C81	Persons	Mixed/Multiple	25	1.39863e+06	2.64481	2.18115	3.10846
Hodgkin Lymphoma	C81	Persons	White	1396.8	4.63198e+07	3.02104	2.95018	3.09189
Kidney Cancer	C64-C66, C68	Females	Asian	89.4	2.21445e+06	7.98405	7.24389	8.72421
Kidney Cancer	C64-C66, C68	Females	Black	64.6	1.03244e+06	11.2002	9.97875	12.4217
Kidney Cancer	C64-C66, C68	Females	White	3611.6	2.35362e+07	14.3888	14.1789	14.5987
Kidney Cancer	C64-C66, C68	Males	Asian	194.6	2.24771e+06	18.9795	17.7869	20.1721
Kidney Cancer	C64-C66, C68	Males	Black	118.8	964759	24.8092	22.8141	26.8044
Kidney Cancer	C64-C66, C68	Males	Mixed/Multiple	25.4	700704	13.8532	11.4438	16.2625
Kidney Cancer	C64-C66, C68	Males	White	5987.2	2.27836e+07	27.8852	27.5693	28.2011
Kidney Cancer	C64-C66, C68	Persons	Asian	284	4.46216e+06	13.2076	12.5207	13.8946
Kidney Cancer	C64-C66, C68	Persons	Black	183.4	1.9972e+06	17.2958	16.1763	18.4152
Kidney Cancer	C64-C66, C68	Persons	Mixed/Multiple	40.8	1.39863e+06	10.4937	9.05365	11.9337
Kidney Cancer	C64-C66, C68	Persons	White	9598.8	4.63198e+07	20.5922	20.4079	20.7764
Leukaemia	C91-C95	Females	Asian	125.8	2.21445e+06	9.6876	8.93051	10.4447
Leukaemia	C91-C95	Females	Black	63.2	1.03244e+06	10.5269	9.36618	11.6875
Leukaemia	C91-C95	Females	Mixed/Multiple	23.6	697929	7.10836	5.82578	8.39094
Leukaemia	C91-C95	Females	White	3017.4	2.35362e+07	11.9208	11.7306	12.111
Leukaemia	C91-C95	Males	Asian	173.8	2.24771e+06	13.7879	12.8712	14.7047
Leukaemia	C91-C95	Males	Black	86	964759	17.5846	15.9225	19.2467
Leukaemia	C91-C95	Males	Mixed/Multiple	29.2	700704	12.3905	10.3806	14.4004
Leukaemia	C91-C95	Males	White	4524.4	2.27836e+07	21.2086	20.9322	21.4849
Leukaemia	C91-C95	Persons	Asian	299.6	4.46216e+06	11.67	11.079	12.261
Leukaemia	C91-C95	Persons	Black	149.2	1.9972e+06	13.6888	12.7065	14.6712
Leukaemia	C91-C95	Persons	Mixed/Multiple	52.8	1.39863e+06	9.58169	8.42586	10.7375
Leukaemia	C91-C95	Persons	White	7541.8	4.63198e+07	16.1121	15.9495	16.2748
Acute Lymphoblastic Leukaemia	C91.0	Females	Asian	29	2.21445e+06	1.21369	1.01614	1.41124
Acute Lymphoblastic Leukaemia	C91.0	Females	White	231.2	2.35362e+07	0.969869	0.913958	1.02578
Acute Lymphoblastic Leukaemia	C91.0	Males	Asian	38.8	2.24771e+06	1.39584	1.19942	1.59227
Acute Lymphoblastic Leukaemia	C91.0	Males	White	307.4	2.27836e+07	1.3031	1.23795	1.36825
Acute Lymphoblastic Leukaemia	C91.0	Persons	Asian	67.8	4.46216e+06	1.3125	1.17278	1.45222
Acute Lymphoblastic Leukaemia	C91.0	Persons	White	538.6	4.63198e+07	1.13216	1.0894	1.17493
Acute Myeloid Leukaemia	C92.0, C92.4, C92.5, C92.6, C92.8, C93.0, C94.0, C94.2	Females	Asian	43.4	2.21445e+06	3.32386	2.88161	3.76612
Acute Myeloid Leukaemia	C92.0, C92.4, C92.5, C92.6, C92.8, C93.0, C94.0, C94.2	Females	Black	25.4	1.03244e+06	4.4304	3.65986	5.20095
Acute Myeloid Leukaemia	C92.0, C92.4, C92.5, C92.6, C92.8, C93.0, C94.0, C94.2	Females	White	1057.2	2.35362e+07	4.17583	4.06326	4.2884
Acute Myeloid Leukaemia	C92.0, C92.4, C92.5, C92.6, C92.8, C93.0, C94.0, C94.2	Males	Asian	52.6	2.24771e+06	4.54224	3.99327	5.09121
Acute Myeloid Leukaemia	C92.0, C92.4, C92.5, C92.6, C92.8, C93.0, C94.0, C94.2	Males	Black	28.6	964759	5.96546	4.9877	6.94322
Acute Myeloid Leukaemia	C92.0, C92.4, C92.5, C92.6, C92.8, C93.0, C94.0, C94.2	Males	White	1416.4	2.27836e+07	6.67626	6.52077	6.83175
Acute Myeloid Leukaemia	C92.0, C92.4, C92.5, C92.6, C92.8, C93.0, C94.0, C94.2	Persons	Asian	96	4.46216e+06	3.90243	3.55331	4.25154
Acute Myeloid Leukaemia	C92.0, C92.4, C92.5, C92.6, C92.8, C93.0, C94.0, C94.2	Persons	Black	54	1.9972e+06	5.11977	4.50908	5.73047
Acute Myeloid Leukaemia	C92.0, C92.4, C92.5, C92.6, C92.8, C93.0, C94.0, C94.2	Persons	White	2473.6	4.63198e+07	5.28967	5.19645	5.3829
Chronic Lymphocytic Leukaemia	C91.1	Females	Asian	25	2.21445e+06	2.85672	2.35592	3.35753
Chronic Lymphocytic Leukaemia	C91.1	Females	White	1094.6	2.35362e+07	4.28231	4.16886	4.39577
Chronic Lymphocytic Leukaemia	C91.1	Males	Asian	40.4	2.24771e+06	4.48765	3.86878	5.10652
Chronic Lymphocytic Leukaemia	C91.1	Males	Black	20	964759	4.97741	4.00184	5.95299
Chronic Lymphocytic Leukaemia	C91.1	Males	White	1840.4	2.27836e+07	8.69628	8.5186	8.87396
Chronic Lymphocytic Leukaemia	C91.1	Persons	Asian	65.4	4.46216e+06	3.64515	3.25006	4.04025
Chronic Lymphocytic Leukaemia	C91.1	Persons	Black	31	1.9972e+06	3.47727	2.92984	4.0247
Chronic Lymphocytic Leukaemia	C91.1	Persons	White	2935	4.63198e+07	6.27666	6.17511	6.37822
Chronic Myeloid Leukaemia	C92.1	Females	White	251.8	2.35362e+07	1.02622	0.969537	1.08291
Chronic Myeloid Leukaemia	C92.1	Males	Asian	22.8	2.24771e+06	1.55214	1.26721	1.83707
Chronic Myeloid Leukaemia	C92.1	Males	White	307.6	2.27836e+07	1.42076	1.34975	1.49176
Chronic Myeloid Leukaemia	C92.1	Persons	Asian	40	4.46216e+06	1.44127	1.24152	1.64102
Chronic Myeloid Leukaemia	C92.1	Persons	White	559.4	4.63198e+07	1.20759	1.16284	1.25235
Liver Cancer	C22	Females	Asian	75.8	2.21445e+06	7.97949	7.17613	8.78285
Liver Cancer	C22	Females	Black	30.6	1.03244e+06	7.14914	6.01631	8.28196
Liver Cancer	C22	Females	White	1481.6	2.35362e+07	5.72856	5.59811	5.85901
Liver Cancer	C22	Males	Asian	161.6	2.24771e+06	18.2842	17.0235	19.545
Liver Cancer	C22	Males	Black	66.4	964759	14.5691	13.0019	16.1363
Liver Cancer	C22	Males	White	2711.6	2.27836e+07	12.756	12.5413	12.9707
Liver Cancer	C22	Persons	Asian	237.4	4.46216e+06	12.8511	12.12	13.5822
Liver Cancer	C22	Persons	Black	97	1.9972e+06	10.5234	9.58681	11.46
Liver Cancer	C22	Persons	Mixed/Multiple	20.4	1.39863e+06	7.20206	5.80436	8.59976
Liver Cancer	C22	Persons	White	4193.2	4.63198e+07	8.95985	8.83857	9.08114
Lung Cancer	C33-C34	Females	Asian	206	2.21445e+06	22.0696	20.7218	23.4174
Lung Cancer	C33-C34	Females	Black	116.8	1.03244e+06	23.9603	22.017	25.9036
Lung Cancer	C33-C34	Females	Mixed/Multiple	43	697929	29.8434	25.8542	33.8326
Lung Cancer	C33-C34	Females	White	16650.8	2.35362e+07	65.9791	65.5309	66.4273
Lung Cancer	C33-C34	Males	Asian	406	2.24771e+06	53.4513	51.1261	55.7766
Lung Cancer	C33-C34	Males	Black	238.6	964759	66.2714	62.5108	70.0321
Lung Cancer	C33-C34	Males	Mixed/Multiple	56	700704	45.6316	40.2866	50.9765
Lung Cancer	C33-C34	Males	White	18653	2.27836e+07	88.5627	87.9943	89.1311
Lung Cancer	C33-C34	Persons	Asian	612	4.46216e+06	36.7277	35.4264	38.0291
Lung Cancer	C33-C34	Persons	Black	355.4	1.9972e+06	42.7097	40.7239	44.6955
Lung Cancer	C33-C34	Persons	Mixed/Multiple	99	1.39863e+06	37.0959	33.828	40.3639
Lung Cancer	C33-C34	Persons	White	35303.8	4.63198e+07	75.6578	75.3049	76.0108
Melanoma Skin Cancer	C43	Females	White	6068.6	2.35362e+07	24.9485	24.6678	25.2292
Melanoma Skin Cancer	C43	Males	White	6051.4	2.27836e+07	28.1651	27.8477	28.4824
Melanoma Skin Cancer	C43	Persons	Asian	22	4.46216e+06	0.971005	0.789545	1.15247
Melanoma Skin Cancer	C43	Persons	Black	21.6	1.9972e+06	2.25337	1.82838	2.67836
Melanoma Skin Cancer	C43	Persons	White	12120	4.63198e+07	26.129	25.921	26.337
Mesothelioma	C45	Females	White	380	2.35362e+07	1.49861	1.43123	1.566
Mesothelioma	C45	Males	White	1842.6	2.27836e+07	8.83367	8.65329	9.01406
Mesothelioma	C45	Persons	White	2222.6	4.63198e+07	4.76404	4.67546	4.85261
Myeloma	C90	Females	Asian	67.8	2.21445e+06	6.88202	6.14941	7.61463
Myeloma	C90	Females	Black	104.6	1.03244e+06	20.9592	19.1629	22.7555
Myeloma	C90	Females	White	1792.8	2.35362e+07	7.04617	6.90031	7.19204
Myeloma	C90	Males	Asian	89.6	2.24771e+06	9.99794	9.07212	10.9238
Myeloma	C90	Males	Black	118	964759	31.0187	28.5157	33.5216
Myeloma	C90	Males	White	2446	2.27836e+07	11.5593	11.3544	11.7642
Myeloma	C90	Persons	Asian	157.4	4.46216e+06	8.37069	7.78586	8.95552
Myeloma	C90	Persons	Black	222.6	1.9972e+06	25.4249	23.9312	26.9186
Myeloma	C90	Persons	Mixed/Multiple	29.4	1.39863e+06	9.9661	8.355	11.5772
Myeloma	C90	Persons	White	4238.8	4.63198e+07	9.06851	8.94642	9.1906
Non-Hodgkin Lymphoma	C82-C86	Females	Asian	186.8	2.21445e+06	16.1008	15.0683	17.1334
Non-Hodgkin Lymphoma	C82-C86	Females	Black	89.2	1.03244e+06	14.4958	13.1504	15.8411
Non-Hodgkin Lymphoma	C82-C86	Females	Mixed/Multiple	22.8	697929	12.0215	9.81472	14.2283
Non-Hodgkin Lymphoma	C82-C86	Females	White	4720.4	2.35362e+07	18.8916	18.6506	19.1327
Non-Hodgkin Lymphoma	C82-C86	Males	Asian	246.2	2.24771e+06	23.2903	21.9893	24.5914
Non-Hodgkin Lymphoma	C82-C86	Males	Black	105.4	964759	21.0605	19.2624	22.8586
Non-Hodgkin Lymphoma	C82-C86	Males	Mixed/Multiple	37	700704	19.8053	16.9513	22.6593
Non-Hodgkin Lymphoma	C82-C86	Males	White	5737.2	2.27836e+07	26.7194	26.4101	27.0286
Non-Hodgkin Lymphoma	C82-C86	Persons	Asian	433	4.46216e+06	19.53	18.7073	20.3527
Non-Hodgkin Lymphoma	C82-C86	Persons	Black	194.6	1.9972e+06	17.4321	16.3368	18.5274
Non-Hodgkin Lymphoma	C82-C86	Persons	Mixed/Multiple	59.8	1.39863e+06	15.6757	13.8989	17.4526
Non-Hodgkin Lymphoma	C82-C86	Persons	White	10457.6	4.63198e+07	22.4591	22.2666	22.6516
Oesophageal Cancer	C15	Females	Asian	37.8	2.21445e+06	4.45126	3.81665	5.08588
Oesophageal Cancer	C15	Females	Black	20	1.03244e+06	4.39868	3.53654	5.26082
Oesophageal Cancer	C15	Females	White	2198.8	2.35362e+07	8.49551	8.3367	8.65432
Oesophageal Cancer	C15	Males	Asian	64.4	2.24771e+06	7.59468	6.76514	8.42422
Oesophageal Cancer	C15	Males	Black	38.6	964759	10.5776	9.08527	12.0699
Oesophageal Cancer	C15	Males	White	4806.2	2.27836e+07	22.4941	22.2097	22.7785
Oesophageal Cancer	C15	Persons	Asian	102.2	4.46216e+06	5.93092	5.41668	6.44516
Oesophageal Cancer	C15	Persons	Black	58.6	1.9972e+06	7.14218	6.32437	7.95999
Oesophageal Cancer	C15	Persons	White	7005	4.63198e+07	14.9884	14.8314	15.1453
Ovarian Cancer	C56-C57.4	Females	Asian	222.4	2.21445e+06	16.0968	15.1507	17.0429
Ovarian Cancer	C56-C57.4	Females	Black	87.8	1.03244e+06	14.6918	13.3175	16.0662
Ovarian Cancer	C56-C57.4	Females	Mixed/Multiple	28.6	697929	11.2866	9.43667	13.1365
Ovarian Cancer	C56-C57.4	Females	White	5449.4	2.35362e+07	22.279	22.0145	22.5436
Pancreatic Cancer	C25	Females	Asian	82.2	2.21445e+06	8.94132	8.07688	9.80577
Pancreatic Cancer	C25	Females	Black	77.4	1.03244e+06	17.1952	15.482	18.9084
Pancreatic Cancer	C25	Females	White	3707.2	2.35362e+07	14.3642	14.1574	14.571
Pancreatic Cancer	C25	Males	Asian	98.8	2.24771e+06	12.0965	11.0298	13.1633
Pancreatic Cancer	C25	Males	Black	76.4	964759	19.6217	17.654	21.5894
Pancreatic Cancer	C25	Males	White	3832	2.27836e+07	18.1302	17.8735	18.3869
Pancreatic Cancer	C25	Persons	Asian	181	4.46216e+06	10.4001	9.72252	11.0777
Pancreatic Cancer	C25	Persons	Black	153.8	1.9972e+06	18.3009	17.0074	19.5944
Pancreatic Cancer	C25	Persons	Mixed/Multiple	32.4	1.39863e+06	12.2376	10.3531	14.1221
Pancreatic Cancer	C25	Persons	White	7539.2	4.63198e+07	16.0988	15.9363	16.2614
Penile Cancer	C60	Males	White	480.4	2.27836e+07	2.23861	2.14909	2.32814
Prostate Cancer	C61	Males	Asian	732.4	2.24771e+06	91.1642	88.2114	94.1169
Prostate Cancer	C61	Males	Black	1293.4	964759	350.404	341.863	358.944
Prostate Cancer	C61	Males	Mixed/Multiple	159.8	700704	131.114	122.023	140.206
Prostate Cancer	C61	Males	White	35782.2	2.27836e+07	167.449	166.673	168.225
Small Intestine Cancer	C17	Females	White	547.6	2.35362e+07	2.19694	2.11465	2.27924
Small Intestine Cancer	C17	Males	Asian	27.2	2.24771e+06	2.87088	2.38838	3.35339
Small Intestine Cancer	C17	Males	White	660	2.27836e+07	3.06252	2.95803	3.16701
Small Intestine Cancer	C17	Persons	Asian	41.8	4.46216e+06	2.06133	1.78187	2.3408
Small Intestine Cancer	C17	Persons	Black	28.8	1.9972e+06	3.10172	2.5951	3.60833
Small Intestine Cancer	C17	Persons	White	1207.6	4.63198e+07	2.59553	2.53006	2.661
Stomach Cancer	C16	Females	Asian	66.8	2.21445e+06	6.12233	5.46573	6.77893
Stomach Cancer	C16	Females	Black	53.2	1.03244e+06	11.7754	10.3603	13.1905
Stomach Cancer	C16	Females	White	1633.6	2.35362e+07	6.28331	6.14705	6.41958
Stomach Cancer	C16	Males	Asian	97.4	2.24771e+06	10.8586	9.89418	11.823
Stomach Cancer	C16	Males	Black	95.4	964759	27.5244	25.0543	29.9945
Stomach Cancer	C16	Males	White	3154.2	2.27836e+07	15.0783	14.843	15.3136
Stomach Cancer	C16	Persons	Asian	164.2	4.46216e+06	8.33517	7.76501	8.90533
Stomach Cancer	C16	Persons	Black	148.6	1.9972e+06	18.7721	17.4223	20.1219
Stomach Cancer	C16	Persons	Mixed/Multiple	26	1.39863e+06	9.09943	7.53521	10.6637
Stomach Cancer	C16	Persons	White	4787.8	4.63198e+07	10.2108	10.0814	10.3401
Testicular Cancer	C62	Males	Asian	73.4	2.24771e+06	2.60792	2.3411	2.87474
Testicular Cancer	C62	Males	White	1632.6	2.27836e+07	7.22554	7.06879	7.38228
Thyroid Cancer	C73	Females	Asian	209.4	2.21445e+06	10.3817	9.75288	11.0106
Thyroid Cancer	C73	Females	Black	71	1.03244e+06	9.04176	8.10119	9.98234
Thyroid Cancer	C73	Females	Mixed/Multiple	21.6	697929	6.1405	4.98239	7.2986
Thyroid Cancer	C73	Females	White	1689.4	2.35362e+07	7.1715	7.01856	7.32444
Thyroid Cancer	C73	Males	Asian	63.8	2.24771e+06	4.02785	3.58584	4.46986
Thyroid Cancer	C73	Males	White	662.2	2.27836e+07	2.98668	2.88495	3.08841
Thyroid Cancer	C73	Persons	Asian	273.2	4.46216e+06	7.235	6.85132	7.61868
Thyroid Cancer	C73	Persons	Black	87.8	1.9972e+06	6.09124	5.52143	6.66104
Thyroid Cancer	C73	Persons	Mixed/Multiple	28.6	1.39863e+06	4.37337	3.65656	5.09018
Thyroid Cancer	C73	Persons	White	2351.6	4.63198e+07	5.10947	5.01712	5.20183
Uterine Cancer	C54-C55	Females	Asian	316.4	2.21445e+06	26.772	25.4528	28.0913
Uterine Cancer	C54-C55	Females	Black	172.2	1.03244e+06	34.865	32.5361	37.1938
Uterine Cancer	C54-C55	Females	Mixed/Multiple	37.6	697929	22.3816	19.1822	25.581
Uterine Cancer	C54-C55	Females	White	6662.6	2.35362e+07	27.1924	26.9004	27.4844
Vaginal Cancer	C52	Females	White	184	2.35362e+07	0.734483	0.687021	0.781945
Vulval Cancer	C51	Females	White	1001	2.35362e+07	3.92384	3.81514	4.03255

## Sheet: Rate ratios by age
Ratios of age-standardised incidence rates per 100,000 population, with 95% confidence intervals, by cancer type, sex, broad ethnic group, and broad age band, England, 2013-2017
Standardised to the European 2013 standard population. Rate ratios not reported for cancer type-sex-broad ethnic group combinations with fewer than 100 cases in total between 2013 and 2017. No imputation for cases with ethnic group Not known, so rates likely to be slight underestimates.
Cancer Type	ICD-10 code	Sex	Ethnic Group	Age band	Annual average number of cases	Incidence rate ratio	95% lower confidence limit	95% upper confidence limit
All Cancers Excluding Non-Melanoma Skin Cancer	C00-C97 Excl. C44	Females	Asian	0-64	2644.4	0.677838	0.667926	0.687897
All Cancers Excluding Non-Melanoma Skin Cancer	C00-C97 Excl. C44	Females	Black	0-64	1519.2	0.787865	0.771957	0.804101
All Cancers Excluding Non-Melanoma Skin Cancer	C00-C97 Excl. C44	Females	Mixed/Multiple	0-64	456.4	0.631784	0.611461	0.652783
All Cancers Excluding Non-Melanoma Skin Cancer	C00-C97 Excl. C44	Males	Asian	0-64	1701.6	0.586783	0.57685	0.596886
All Cancers Excluding Non-Melanoma Skin Cancer	C00-C97 Excl. C44	Males	Black	0-64	1443	1.23793	1.20624	1.27045
All Cancers Excluding Non-Melanoma Skin Cancer	C00-C97 Excl. C44	Males	Mixed/Multiple	0-64	334	0.681468	0.654936	0.709075
All Cancers Excluding Non-Melanoma Skin Cancer	C00-C97 Excl. C44	Persons	Asian	0-64	4346	0.637833	0.630764	0.644981
All Cancers Excluding Non-Melanoma Skin Cancer	C00-C97 Excl. C44	Persons	Black	0-64	2962.2	0.977011	0.961317	0.992962
All Cancers Excluding Non-Melanoma Skin Cancer	C00-C97 Excl. C44	Persons	Mixed/Multiple	0-64	790.4	0.653573	0.637261	0.670303
Bladder Cancer	C67	Males	Asian	0-64	24.4	0.425607	0.377311	0.480085
Bladder Cancer	C67	Persons	Asian	0-64	31	0.389388	0.351542	0.431308
Bone Sarcoma	C40-C41	Persons	Asian	0-64	31.2	1.04079	0.879514	1.23163
Bowel Cancer	C18-C20	Females	Asian	0-64	159.6	0.619012	0.584609	0.655439
Bowel Cancer	C18-C20	Females	Black	0-64	115.4	0.935479	0.863236	1.01377
Bowel Cancer	C18-C20	Females	Mixed/Multiple	0-64	26.4	0.585968	0.514305	0.667617
Bowel Cancer	C18-C20	Males	Asian	0-64	205.6	0.628387	0.597364	0.661021
Bowel Cancer	C18-C20	Males	Black	0-64	119	0.851159	0.789388	0.917764
Bowel Cancer	C18-C20	Males	Mixed/Multiple	0-64	30.2	0.599075	0.529629	0.677626
Bowel Cancer	C18-C20	Persons	Asian	0-64	365.2	0.622674	0.599539	0.646703
Bowel Cancer	C18-C20	Persons	Black	0-64	234.4	0.880986	0.834105	0.930502
Bowel Cancer	C18-C20	Persons	Mixed/Multiple	0-64	56.6	0.589775	0.539381	0.644878
Brain, Other CNS and Intracranial Tumours	C70-C72, C75.1-C75.3, D32-D33, D35.2-D35.4, D42-D43, D44.3-D44.5	Females	Asian	0-64	169	0.854826	0.80069	0.912623
Brain, Other CNS and Intracranial Tumours	C70-C72, C75.1-C75.3, D32-D33, D35.2-D35.4, D42-D43, D44.3-D44.5	Females	Black	0-64	85	0.881769	0.804766	0.966139
Brain, Other CNS and Intracranial Tumours	C70-C72, C75.1-C75.3, D32-D33, D35.2-D35.4, D42-D43, D44.3-D44.5	Females	Mixed/Multiple	0-64	26.4	0.570681	0.501368	0.649576
Brain, Other CNS and Intracranial Tumours	C70-C72, C75.1-C75.3, D32-D33, D35.2-D35.4, D42-D43, D44.3-D44.5	Males	Asian	0-64	149.4	0.783583	0.732907	0.837764
Brain, Other CNS and Intracranial Tumours	C70-C72, C75.1-C75.3, D32-D33, D35.2-D35.4, D42-D43, D44.3-D44.5	Males	Black	0-64	63.6	0.775953	0.702859	0.85665
Brain, Other CNS and Intracranial Tumours	C70-C72, C75.1-C75.3, D32-D33, D35.2-D35.4, D42-D43, D44.3-D44.5	Males	Mixed/Multiple	0-64	27.6	0.565004	0.498004	0.641017
Brain, Other CNS and Intracranial Tumours	C70-C72, C75.1-C75.3, D32-D33, D35.2-D35.4, D42-D43, D44.3-D44.5	Persons	Asian	0-64	318.4	0.820572	0.783071	0.859868
Brain, Other CNS and Intracranial Tumours	C70-C72, C75.1-C75.3, D32-D33, D35.2-D35.4, D42-D43, D44.3-D44.5	Persons	Black	0-64	148.6	0.833293	0.779182	0.891161
Brain, Other CNS and Intracranial Tumours	C70-C72, C75.1-C75.3, D32-D33, D35.2-D35.4, D42-D43, D44.3-D44.5	Persons	Mixed/Multiple	0-64	54	0.568311	0.519176	0.622097
Breast Cancer	C50	Females	Asian	0-64	1101	0.72166	0.704903	0.738816
Breast Cancer	C50	Females	Black	0-64	664.2	0.815579	0.790352	0.841611
Breast Cancer	C50	Females	Mixed/Multiple	0-64	186.4	0.667906	0.633646	0.704019
Breast Carcinoma in situ	D05	Females	Asian	0-64	223	0.854708	0.8078	0.90434
Breast Carcinoma in situ	D05	Females	Black	0-64	144.2	1.04533	0.968857	1.12784
Breast Carcinoma in situ	D05	Females	Mixed/Multiple	0-64	31.4	0.717999	0.628554	0.820172
Cancer of Unknown Primary	C77-C80	Females	Asian	0-64	23.8	0.590262	0.510792	0.682098
Cancer of Unknown Primary	C77-C80	Males	Asian	0-64	22.2	0.451541	0.396087	0.514759
Cancer of Unknown Primary	C77-C80	Persons	Asian	0-64	46	0.5138	0.466254	0.566194
Cancer of Unknown Primary	C77-C80	Persons	Black	0-64	36.4	0.838332	0.732035	0.960064
Cervical Cancer	C53	Females	Asian	0-64	51.6	0.297145	0.276547	0.319277
Cervical Cancer	C53	Females	Black	0-64	27.8	0.350565	0.317311	0.387305
Gallbladder Cancer	C23	Persons	Asian	0-64	20.6	2.40994	1.79553	3.23459
Head and Neck Cancer	C00-C14, C30-C32	Females	Asian	0-64	66.4	0.71669	0.651502	0.788401
Head and Neck Cancer	C00-C14, C30-C32	Females	Black	0-64	26	0.53357	0.469415	0.606492
Head and Neck Cancer	C00-C14, C30-C32	Males	Asian	0-64	124.4	0.563768	0.529955	0.599739
Head and Neck Cancer	C00-C14, C30-C32	Males	Black	0-64	51.4	0.522075	0.477397	0.570934
Head and Neck Cancer	C00-C14, C30-C32	Males	Mixed/Multiple	0-64	20.8	0.594843	0.513015	0.689722
Head and Neck Cancer	C00-C14, C30-C32	Persons	Asian	0-64	190.8	0.605345	0.574804	0.637509
Head and Neck Cancer	C00-C14, C30-C32	Persons	Black	0-64	77.4	0.511907	0.476172	0.550325
Head and Neck Cancer	C00-C14, C30-C32	Persons	Mixed/Multiple	0-64	29.4	0.578812	0.511966	0.654387
Hodgkin Lymphoma	C81	Females	Asian	0-64	42.6	0.961469	0.836971	1.10449
Hodgkin Lymphoma	C81	Females	Black	0-64	21.4	1.0473	0.858897	1.27703
Hodgkin Lymphoma	C81	Males	Asian	0-64	65.8	1.11551	0.990063	1.25685
Hodgkin Lymphoma	C81	Males	Black	0-64	29.8	1.26989	1.05705	1.52558
Hodgkin Lymphoma	C81	Persons	Asian	0-64	108.4	1.04973	0.958953	1.1491
Hodgkin Lymphoma	C81	Persons	Black	0-64	51.2	1.16118	1.01516	1.32821
Hodgkin Lymphoma	C81	Persons	Mixed/Multiple	0-64	23.4	0.874314	0.73622	1.03831
Kidney Cancer	C64-C66, C68	Females	Asian	0-64	50.2	0.57929	0.524703	0.639556
Kidney Cancer	C64-C66, C68	Females	Black	0-64	40.2	0.899107	0.786444	1.02791
Kidney Cancer	C64-C66, C68	Males	Asian	0-64	111	0.741666	0.688254	0.799223
Kidney Cancer	C64-C66, C68	Males	Black	0-64	78.4	1.0993	0.98938	1.22143
Kidney Cancer	C64-C66, C68	Persons	Asian	0-64	161.2	0.680754	0.641375	0.722552
Kidney Cancer	C64-C66, C68	Persons	Black	0-64	118.6	1.00641	0.926992	1.09263
Kidney Cancer	C64-C66, C68	Persons	Mixed/Multiple	0-64	28.4	0.616001	0.541279	0.701038
Leukaemia	C91-C95	Females	Asian	0-64	81.2	0.87743	0.797254	0.965669
Leukaemia	C91-C95	Females	Black	0-64	40.8	1.0076	0.875494	1.15965
Leukaemia	C91-C95	Males	Asian	0-64	120	0.856573	0.792311	0.926046
Leukaemia	C91-C95	Males	Black	0-64	55.6	1.01354	0.898478	1.14334
Leukaemia	C91-C95	Males	Mixed/Multiple	0-64	21.2	0.56035	0.485336	0.646958
Leukaemia	C91-C95	Persons	Asian	0-64	201.2	0.865308	0.814511	0.919273
Leukaemia	C91-C95	Persons	Black	0-64	96.4	1.00061	0.91354	1.09598
Leukaemia	C91-C95	Persons	Mixed/Multiple	0-64	41	0.667114	0.595764	0.747009
Acute Lymphoblastic Leukaemia	C91.0	Females	Asian	0-64	27.2	1.15955	0.958893	1.4022
Acute Lymphoblastic Leukaemia	C91.0	Males	Asian	0-64	38	1.12717	0.961255	1.32171
Acute Lymphoblastic Leukaemia	C91.0	Persons	Asian	0-64	65.2	1.14464	1.01297	1.29343
Acute Myeloid Leukaemia	C92.0, C92.4, C92.5, C92.6, C92.8, C93.0, C94.0, C94.2	Females	Asian	0-64	28.8	0.913678	0.775602	1.07633
Acute Myeloid Leukaemia	C92.0, C92.4, C92.5, C92.6, C92.8, C93.0, C94.0, C94.2	Males	Asian	0-64	34.2	0.894423	0.770691	1.03802
Acute Myeloid Leukaemia	C92.0, C92.4, C92.5, C92.6, C92.8, C93.0, C94.0, C94.2	Persons	Asian	0-64	63	0.902986	0.808779	1.00817
Acute Myeloid Leukaemia	C92.0, C92.4, C92.5, C92.6, C92.8, C93.0, C94.0, C94.2	Persons	Black	0-64	34	1.17773	0.997986	1.38985
Chronic Lymphocytic Leukaemia	C91.1	Persons	Asian	0-64	25.8	0.548564	0.480091	0.626803
Chronic Myeloid Leukaemia	C92.1	Persons	Asian	0-64	29.4	1.17029	0.976238	1.40292
Liver Cancer	C22	Females	Asian	0-64	32.2	1.54421	1.27105	1.87608
Liver Cancer	C22	Males	Asian	0-64	72.2	1.4469	1.27539	1.64147
Liver Cancer	C22	Males	Black	0-64	39.8	1.57144	1.31977	1.87109
Liver Cancer	C22	Persons	Asian	0-64	104.4	1.46496	1.31821	1.62805
Liver Cancer	C22	Persons	Black	0-64	51	1.37922	1.19266	1.59498
Lung Cancer	C33-C34	Females	Asian	0-64	80.2	0.316487	0.298783	0.335241
Lung Cancer	C33-C34	Females	Black	0-64	58.8	0.479999	0.443049	0.52003
Lung Cancer	C33-C34	Males	Asian	0-64	116	0.48576	0.457933	0.515277
Lung Cancer	C33-C34	Males	Black	0-64	92.8	0.846926	0.77787	0.922112
Lung Cancer	C33-C34	Males	Mixed/Multiple	0-64	25	0.650582	0.564795	0.7494
Lung Cancer	C33-C34	Persons	Asian	0-64	196.2	0.400485	0.384293	0.41736
Lung Cancer	C33-C34	Persons	Black	0-64	151.6	0.655428	0.618156	0.694946
Lung Cancer	C33-C34	Persons	Mixed/Multiple	0-64	44.6	0.571425	0.517654	0.630781
Myeloma	C90	Females	Asian	0-64	30	1.06113	0.895174	1.25786
Myeloma	C90	Females	Black	0-64	51	3.4674	2.79501	4.30155
Myeloma	C90	Males	Asian	0-64	40	0.975802	0.847044	1.12413
Myeloma	C90	Males	Black	0-64	49	2.63309	2.16316	3.20512
Myeloma	C90	Persons	Asian	0-64	70	1.00775	0.903997	1.1234
Myeloma	C90	Persons	Black	0-64	100	2.95336	2.55646	3.41187
Non-Hodgkin Lymphoma	C82-C86	Females	Asian	0-64	109.8	0.950507	0.873123	1.03475
Non-Hodgkin Lymphoma	C82-C86	Females	Black	0-64	60.8	1.0332	0.919578	1.16085
Non-Hodgkin Lymphoma	C82-C86	Males	Asian	0-64	141.4	0.899563	0.836275	0.96764
Non-Hodgkin Lymphoma	C82-C86	Males	Black	0-64	69.4	0.946466	0.852665	1.05059
Non-Hodgkin Lymphoma	C82-C86	Males	Mixed/Multiple	0-64	26.2	0.943356	0.797825	1.11543
Non-Hodgkin Lymphoma	C82-C86	Persons	Asian	0-64	251.2	0.920522	0.870981	0.97288
Non-Hodgkin Lymphoma	C82-C86	Persons	Black	0-64	130.2	0.978267	0.905325	1.05709
Non-Hodgkin Lymphoma	C82-C86	Persons	Mixed/Multiple	0-64	40.2	0.801709	0.70774	0.908155
Oesophageal Cancer	C15	Males	Asian	0-64	28.4	0.323634	0.293708	0.356608
Oesophageal Cancer	C15	Persons	Asian	0-64	39.8	0.339497	0.312107	0.36929
Oesophageal Cancer	C15	Persons	Black	0-64	22.6	0.415566	0.368879	0.468162
Ovarian Cancer	C56-C57.4	Females	Asian	0-64	163.2	0.82368	0.771711	0.879148
Ovarian Cancer	C56-C57.4	Females	Black	0-64	57.6	0.596349	0.544429	0.653221
Ovarian Cancer	C56-C57.4	Females	Mixed/Multiple	0-64	23	0.57451	0.500095	0.659998
Pancreatic Cancer	C25	Females	Asian	0-64	33.4	0.686648	0.602413	0.782662
Pancreatic Cancer	C25	Females	Black	0-64	31.4	1.31475	1.09706	1.57565
Pancreatic Cancer	C25	Males	Asian	0-64	38.2	0.629488	0.559917	0.707702
Pancreatic Cancer	C25	Males	Black	0-64	35.8	1.26759	1.07317	1.49722
Pancreatic Cancer	C25	Persons	Asian	0-64	71.6	0.65385	0.599239	0.713437
Pancreatic Cancer	C25	Persons	Black	0-64	67.2	1.28028	1.13306	1.44663
Prostate Cancer	C61	Males	Asian	0-64	223.4	0.481827	0.461928	0.502582
Prostate Cancer	C61	Males	Black	0-64	609.8	2.93329	2.7674	3.10912
Prostate Cancer	C61	Males	Mixed/Multiple	0-64	72.8	1.04529	0.940662	1.16156
Small Intestine Cancer	C17	Persons	Asian	0-64	20	0.733917	0.616108	0.874252
Stomach Cancer	C16	Females	Asian	0-64	36.6	1.42961	1.19787	1.70618
Stomach Cancer	C16	Females	Black	0-64	21.2	1.77209	1.37665	2.2811
Stomach Cancer	C16	Males	Asian	0-64	46.6	1.00148	0.876849	1.14382
Stomach Cancer	C16	Males	Black	0-64	29.4	1.52448	1.24815	1.862
Stomach Cancer	C16	Persons	Asian	0-64	83.2	1.14066	1.02616	1.26793
Stomach Cancer	C16	Persons	Black	0-64	50.6	1.57932	1.35247	1.84422
Testicular Cancer	C62	Males	Asian	0-64	72	0.349814	0.326656	0.374614
Thyroid Cancer	C73	Females	Asian	0-64	191.6	1.53378	1.41533	1.66214
Thyroid Cancer	C73	Females	Black	0-64	59.8	1.12187	0.992731	1.26781
Thyroid Cancer	C73	Females	Mixed/Multiple	0-64	20.2	0.921024	0.76247	1.11255
Thyroid Cancer	C73	Males	Asian	0-64	54.8	1.5327	1.31969	1.78009
Thyroid Cancer	C73	Persons	Asian	0-64	246.4	1.52708	1.42288	1.63892
Thyroid Cancer	C73	Persons	Black	0-64	74	1.11082	0.995808	1.23912
Thyroid Cancer	C73	Persons	Mixed/Multiple	0-64	26.6	0.956222	0.808625	1.13076
Uterine Cancer	C54-C55	Females	Asian	0-64	202.8	1.12863	1.05516	1.20722
Uterine Cancer	C54-C55	Females	Black	0-64	93.4	1.15907	1.04997	1.27949
Uterine Cancer	C54-C55	Females	Mixed/Multiple	0-64	23.6	0.851977	0.720653	1.00723
All Cancers Excluding Non-Melanoma Skin Cancer	C00-C97 Excl. C44	Females	Asian	0-90+	4132.6	0.646547	0.639295	0.653881
All Cancers Excluding Non-Melanoma Skin Cancer	C00-C97 Excl. C44	Females	Black	0-90+	2376.4	0.782009	0.769524	0.794696
All Cancers Excluding Non-Melanoma Skin Cancer	C00-C97 Excl. C44	Females	Mixed/Multiple	0-90+	641.8	0.586123	0.570873	0.601779
All Cancers Excluding Non-Melanoma Skin Cancer	C00-C97 Excl. C44	Males	Asian	0-90+	3559	0.588741	0.58198	0.59558
All Cancers Excluding Non-Melanoma Skin Cancer	C00-C97 Excl. C44	Males	Black	0-90+	2904.2	1.13776	1.11805	1.15782
All Cancers Excluding Non-Melanoma Skin Cancer	C00-C97 Excl. C44	Males	Mixed/Multiple	0-90+	582.8	0.604138	0.587407	0.621347
All Cancers Excluding Non-Melanoma Skin Cancer	C00-C97 Excl. C44	Persons	Asian	0-90+	7691.6	0.620603	0.615607	0.62564
All Cancers Excluding Non-Melanoma Skin Cancer	C00-C97 Excl. C44	Persons	Black	0-90+	5280.6	0.960133	0.948734	0.971669
All Cancers Excluding Non-Melanoma Skin Cancer	C00-C97 Excl. C44	Persons	Mixed/Multiple	0-90+	1224.6	0.599841	0.588369	0.611537
Bladder Cancer	C67	Females	Asian	0-90+	24.6	0.336206	0.303522	0.372411
Bladder Cancer	C67	Males	Asian	0-90+	98	0.471391	0.443242	0.501328
Bladder Cancer	C67	Males	Black	0-90+	46.6	0.494963	0.452397	0.541535
Bladder Cancer	C67	Persons	Asian	0-90+	122.6	0.449719	0.426246	0.474485
Bladder Cancer	C67	Persons	Black	0-90+	63	0.486077	0.450242	0.524765
Bone Sarcoma	C40-C41	Persons	Asian	0-90+	35.6	1.08857	0.92857	1.27614
Bowel Cancer	C18-C20	Females	Asian	0-90+	310.4	0.547319	0.527132	0.568279
Bowel Cancer	C18-C20	Females	Black	0-90+	226	0.850192	0.805256	0.897637
Bowel Cancer	C18-C20	Females	Mixed/Multiple	0-90+	49.6	0.561233	0.511661	0.615608
Bowel Cancer	C18-C20	Males	Asian	0-90+	408.8	0.527707	0.510967	0.544996
Bowel Cancer	C18-C20	Males	Black	0-90+	261.6	0.833612	0.793003	0.876301
Bowel Cancer	C18-C20	Males	Mixed/Multiple	0-90+	59.2	0.53685	0.494278	0.58309
Bowel Cancer	C18-C20	Persons	Asian	0-90+	719.2	0.540326	0.527217	0.553761
Bowel Cancer	C18-C20	Persons	Black	0-90+	487.6	0.838707	0.80848	0.870064
Bowel Cancer	C18-C20	Persons	Mixed/Multiple	0-90+	108.8	0.550975	0.517949	0.586107
Brain, Other CNS and Intracranial Tumours	C70-C72, C75.1-C75.3, D32-D33, D35.2-D35.4, D42-D43, D44.3-D44.5	Females	Asian	0-90+	220.6	0.847732	0.801411	0.89673
Brain, Other CNS and Intracranial Tumours	C70-C72, C75.1-C75.3, D32-D33, D35.2-D35.4, D42-D43, D44.3-D44.5	Females	Black	0-90+	111.4	0.919587	0.848179	0.997007
Brain, Other CNS and Intracranial Tumours	C70-C72, C75.1-C75.3, D32-D33, D35.2-D35.4, D42-D43, D44.3-D44.5	Females	Mixed/Multiple	0-90+	32	0.614862	0.544517	0.694295
Brain, Other CNS and Intracranial Tumours	C70-C72, C75.1-C75.3, D32-D33, D35.2-D35.4, D42-D43, D44.3-D44.5	Males	Asian	0-90+	197	0.788294	0.744262	0.834932
Brain, Other CNS and Intracranial Tumours	C70-C72, C75.1-C75.3, D32-D33, D35.2-D35.4, D42-D43, D44.3-D44.5	Males	Black	0-90+	85.2	0.821407	0.752754	0.896321
Brain, Other CNS and Intracranial Tumours	C70-C72, C75.1-C75.3, D32-D33, D35.2-D35.4, D42-D43, D44.3-D44.5	Males	Mixed/Multiple	0-90+	33.2	0.643418	0.569375	0.727091
Brain, Other CNS and Intracranial Tumours	C70-C72, C75.1-C75.3, D32-D33, D35.2-D35.4, D42-D43, D44.3-D44.5	Persons	Asian	0-90+	417.6	0.818456	0.786225	0.852009
Brain, Other CNS and Intracranial Tumours	C70-C72, C75.1-C75.3, D32-D33, D35.2-D35.4, D42-D43, D44.3-D44.5	Persons	Black	0-90+	196.6	0.8729	0.822669	0.926198
Brain, Other CNS and Intracranial Tumours	C70-C72, C75.1-C75.3, D32-D33, D35.2-D35.4, D42-D43, D44.3-D44.5	Persons	Mixed/Multiple	0-90+	65.2	0.627301	0.575576	0.683674
Breast Cancer	C50	Females	Asian	0-90+	1529.4	0.715439	0.701578	0.729574
Breast Cancer	C50	Females	Black	0-90+	880.4	0.809185	0.787654	0.831304
Breast Cancer	C50	Females	Mixed/Multiple	0-90+	235.6	0.632005	0.603993	0.661317
Breast Carcinoma in situ	D05	Females	Asian	0-90+	299.4	0.937112	0.890972	0.985642
Breast Carcinoma in situ	D05	Females	Black	0-90+	175.8	1.07383	1.00182	1.15101
Breast Carcinoma in situ	D05	Females	Mixed/Multiple	0-90+	39.6	0.774858	0.685183	0.876269
Cancer of Unknown Primary	C77-C80	Females	Asian	0-90+	68.6	0.650202	0.596174	0.709126
Cancer of Unknown Primary	C77-C80	Females	Black	0-90+	41.4	0.737213	0.655249	0.82943
Cancer of Unknown Primary	C77-C80	Males	Asian	0-90+	62	0.56075	0.515158	0.610376
Cancer of Unknown Primary	C77-C80	Males	Black	0-90+	43.8	0.766155	0.681574	0.861231
Cancer of Unknown Primary	C77-C80	Persons	Asian	0-90+	130.6	0.604344	0.568787	0.642123
Cancer of Unknown Primary	C77-C80	Persons	Black	0-90+	85.2	0.7517	0.691814	0.816771
Cervical Cancer	C53	Females	Asian	0-90+	66.2	0.442873	0.410981	0.477238
Cervical Cancer	C53	Females	Black	0-90+	38.8	0.612964	0.548279	0.685282
Gallbladder Cancer	C23	Females	Asian	0-90+	40.6	2.15371	1.76564	2.62708
Gallbladder Cancer	C23	Persons	Asian	0-90+	52.6	1.92645	1.63118	2.27517
Gallbladder Cancer	C23	Persons	Black	0-90+	24.4	1.77624	1.40493	2.24568
Head and Neck Cancer	C00-C14, C30-C32	Females	Asian	0-90+	128.4	1.09232	1.00588	1.18618
Head and Neck Cancer	C00-C14, C30-C32	Females	Black	0-90+	38	0.57067	0.512086	0.635956
Head and Neck Cancer	C00-C14, C30-C32	Males	Asian	0-90+	207.8	0.719726	0.682547	0.75893
Head and Neck Cancer	C00-C14, C30-C32	Males	Black	0-90+	81.6	0.648816	0.599656	0.702007
Head and Neck Cancer	C00-C14, C30-C32	Males	Mixed/Multiple	0-90+	27.8	0.575931	0.508033	0.652905
Head and Neck Cancer	C00-C14, C30-C32	Persons	Asian	0-90+	336.2	0.832445	0.79601	0.870549
Head and Neck Cancer	C00-C14, C30-C32	Persons	Black	0-90+	119.6	0.606213	0.569254	0.645572
Head and Neck Cancer	C00-C14, C30-C32	Persons	Mixed/Multiple	0-90+	39.8	0.567704	0.511612	0.629946
Hodgkin Lymphoma	C81	Females	Asian	0-90+	49.4	1.02076	0.895597	1.16341
Hodgkin Lymphoma	C81	Females	Black	0-90+	23.8	1.00505	0.836488	1.20757
Hodgkin Lymphoma	C81	Males	Asian	0-90+	74.6	1.14604	1.0242	1.28238
Hodgkin Lymphoma	C81	Males	Black	0-90+	33.8	1.25384	1.05703	1.48729
Hodgkin Lymphoma	C81	Persons	Asian	0-90+	124	1.09162	1.00244	1.18873
Hodgkin Lymphoma	C81	Persons	Black	0-90+	57.6	1.13559	1.00222	1.28672
Hodgkin Lymphoma	C81	Persons	Mixed/Multiple	0-90+	25	0.875463	0.741698	1.03335
Kidney Cancer	C64-C66, C68	Females	Asian	0-90+	89.4	0.554879	0.516977	0.59556
Kidney Cancer	C64-C66, C68	Females	Black	0-90+	64.6	0.778397	0.706176	0.858005
Kidney Cancer	C64-C66, C68	Males	Asian	0-90+	194.6	0.68063	0.645304	0.71789
Kidney Cancer	C64-C66, C68	Males	Black	0-90+	118.8	0.889691	0.823957	0.960669
Kidney Cancer	C64-C66, C68	Males	Mixed/Multiple	0-90+	25.4	0.496793	0.44011	0.560777
Kidney Cancer	C64-C66, C68	Persons	Asian	0-90+	284	0.641392	0.614535	0.669423
Kidney Cancer	C64-C66, C68	Persons	Black	0-90+	183.4	0.83992	0.790975	0.891894
Kidney Cancer	C64-C66, C68	Persons	Mixed/Multiple	0-90+	40.8	0.509595	0.462526	0.561455
Leukaemia	C91-C95	Females	Asian	0-90+	125.8	0.812664	0.755823	0.87378
Leukaemia	C91-C95	Females	Black	0-90+	63.2	0.883067	0.795106	0.98076
Leukaemia	C91-C95	Females	Mixed/Multiple	0-90+	23.6	0.5963	0.518762	0.685427
Leukaemia	C91-C95	Males	Asian	0-90+	173.8	0.650112	0.614976	0.687257
Leukaemia	C91-C95	Males	Black	0-90+	86	0.829129	0.759952	0.904603
Leukaemia	C91-C95	Males	Mixed/Multiple	0-90+	29.2	0.584222	0.516266	0.661122
Leukaemia	C91-C95	Persons	Asian	0-90+	299.6	0.724298	0.692768	0.757262
Leukaemia	C91-C95	Persons	Black	0-90+	149.2	0.849599	0.794564	0.908446
Leukaemia	C91-C95	Persons	Mixed/Multiple	0-90+	52.8	0.594688	0.541935	0.652577
Acute Lymphoblastic Leukaemia	C91.0	Females	Asian	0-90+	29	1.2514	1.03606	1.51149
Acute Lymphoblastic Leukaemia	C91.0	Males	Asian	0-90+	38.8	1.07117	0.918826	1.24878
Acute Lymphoblastic Leukaemia	C91.0	Persons	Asian	0-90+	67.8	1.15929	1.02844	1.30677
Acute Myeloid Leukaemia	C92.0, C92.4, C92.5, C92.6, C92.8, C93.0, C94.0, C94.2	Females	Asian	0-90+	43.4	0.795977	0.704398	0.899463
Acute Myeloid Leukaemia	C92.0, C92.4, C92.5, C92.6, C92.8, C93.0, C94.0, C94.2	Females	Black	0-90+	25.4	1.06096	0.885288	1.2715
Acute Myeloid Leukaemia	C92.0, C92.4, C92.5, C92.6, C92.8, C93.0, C94.0, C94.2	Males	Asian	0-90+	52.6	0.680357	0.613785	0.75415
Acute Myeloid Leukaemia	C92.0, C92.4, C92.5, C92.6, C92.8, C93.0, C94.0, C94.2	Males	Black	0-90+	28.6	0.893533	0.763861	1.04522
Acute Myeloid Leukaemia	C92.0, C92.4, C92.5, C92.6, C92.8, C93.0, C94.0, C94.2	Persons	Asian	0-90+	96	0.737744	0.68155	0.798571
Acute Myeloid Leukaemia	C92.0, C92.4, C92.5, C92.6, C92.8, C93.0, C94.0, C94.2	Persons	Black	0-90+	54	0.967881	0.859546	1.08987
Chronic Lymphocytic Leukaemia	C91.1	Females	Asian	0-90+	25	0.667098	0.576584	0.77182
Chronic Lymphocytic Leukaemia	C91.1	Males	Asian	0-90+	40.4	0.516043	0.466369	0.571007
Chronic Lymphocytic Leukaemia	C91.1	Males	Black	0-90+	20	0.572361	0.493235	0.664181
Chronic Lymphocytic Leukaemia	C91.1	Persons	Asian	0-90+	65.4	0.580747	0.533827	0.631791
Chronic Lymphocytic Leukaemia	C91.1	Persons	Black	0-90+	31	0.553999	0.492602	0.623049
Chronic Myeloid Leukaemia	C92.1	Males	Asian	0-90+	22.8	1.09247	0.896524	1.33125
Chronic Myeloid Leukaemia	C92.1	Persons	Asian	0-90+	40	1.19351	1.02218	1.39355
Liver Cancer	C22	Females	Asian	0-90+	75.8	1.39293	1.23563	1.57026
Liver Cancer	C22	Females	Black	0-90+	30.6	1.24798	1.04467	1.49086
Liver Cancer	C22	Males	Asian	0-90+	161.6	1.43338	1.31883	1.55788
Liver Cancer	C22	Males	Black	0-90+	66.4	1.14213	1.01709	1.28255
Liver Cancer	C22	Persons	Asian	0-90+	237.4	1.4343	1.33908	1.53628
Liver Cancer	C22	Persons	Black	0-90+	97	1.1745	1.06576	1.29434
Liver Cancer	C22	Persons	Mixed/Multiple	0-90+	20.4	0.803814	0.675239	0.956872
Lung Cancer	C33-C34	Females	Asian	0-90+	206	0.334494	0.322852	0.346556
Lung Cancer	C33-C34	Females	Black	0-90+	116.8	0.36315	0.346104	0.381035
Lung Cancer	C33-C34	Females	Mixed/Multiple	0-90+	43	0.452316	0.414157	0.493991
Lung Cancer	C33-C34	Males	Asian	0-90+	406	0.603542	0.583119	0.62468
Lung Cancer	C33-C34	Males	Black	0-90+	238.6	0.7483	0.712181	0.78625
Lung Cancer	C33-C34	Males	Mixed/Multiple	0-90+	56	0.515246	0.474196	0.559849
Lung Cancer	C33-C34	Persons	Asian	0-90+	612	0.485445	0.473445	0.497749
Lung Cancer	C33-C34	Persons	Black	0-90+	355.4	0.564511	0.545093	0.58462
Lung Cancer	C33-C34	Persons	Mixed/Multiple	0-90+	99	0.490312	0.461412	0.521022
Melanoma Skin Cancer	C43	Persons	Asian	0-90+	22	0.037162	0.0358433	0.0385291
Melanoma Skin Cancer	C43	Persons	Black	0-90+	21.6	0.0862401	0.0821517	0.0905319
Myeloma	C90	Females	Asian	0-90+	67.8	0.976704	0.877358	1.0873
Myeloma	C90	Females	Black	0-90+	104.6	2.97454	2.58283	3.42567
Myeloma	C90	Males	Asian	0-90+	89.6	0.864927	0.791966	0.94461
Myeloma	C90	Males	Black	0-90+	118	2.68344	2.36248	3.04801
Myeloma	C90	Persons	Asian	0-90+	157.4	0.923051	0.861893	0.988548
Myeloma	C90	Persons	Black	0-90+	222.6	2.80365	2.55094	3.08139
Myeloma	C90	Persons	Mixed/Multiple	0-90+	29.4	1.09898	0.927269	1.30248
Non-Hodgkin Lymphoma	C82-C86	Females	Asian	0-90+	186.8	0.852274	0.802053	0.90564
Non-Hodgkin Lymphoma	C82-C86	Females	Black	0-90+	89.2	0.767312	0.706655	0.833175
Non-Hodgkin Lymphoma	C82-C86	Females	Mixed/Multiple	0-90+	22.8	0.636341	0.549866	0.736416
Non-Hodgkin Lymphoma	C82-C86	Males	Asian	0-90+	246.2	0.871666	0.826202	0.919631
Non-Hodgkin Lymphoma	C82-C86	Males	Black	0-90+	105.4	0.788211	0.729993	0.851073
Non-Hodgkin Lymphoma	C82-C86	Males	Mixed/Multiple	0-90+	37	0.741234	0.654578	0.839362
Non-Hodgkin Lymphoma	C82-C86	Persons	Asian	0-90+	433	0.869581	0.835226	0.905349
Non-Hodgkin Lymphoma	C82-C86	Persons	Black	0-90+	194.6	0.776172	0.733859	0.820923
Non-Hodgkin Lymphoma	C82-C86	Persons	Mixed/Multiple	0-90+	59.8	0.697969	0.634879	0.767329
Oesophageal Cancer	C15	Females	Asian	0-90+	37.8	0.523955	0.471941	0.581701
Oesophageal Cancer	C15	Females	Black	0-90+	20	0.517765	0.449741	0.596078
Oesophageal Cancer	C15	Males	Asian	0-90+	64.4	0.33763	0.316728	0.359911
Oesophageal Cancer	C15	Males	Black	0-90+	38.6	0.470239	0.427114	0.517718
Oesophageal Cancer	C15	Persons	Asian	0-90+	102.2	0.395702	0.374513	0.418089
Oesophageal Cancer	C15	Persons	Black	0-90+	58.6	0.476516	0.440464	0.515518
Ovarian Cancer	C56-C57.4	Females	Asian	0-90+	222.4	0.722509	0.686139	0.760806
Ovarian Cancer	C56-C57.4	Females	Black	0-90+	87.8	0.659447	0.610695	0.71209
Ovarian Cancer	C56-C57.4	Females	Mixed/Multiple	0-90+	28.6	0.506601	0.451293	0.568686
Pancreatic Cancer	C25	Females	Asian	0-90+	82.2	0.622474	0.575939	0.672769
Pancreatic Cancer	C25	Females	Black	0-90+	77.4	1.19709	1.07277	1.33582
Pancreatic Cancer	C25	Males	Asian	0-90+	98.8	0.667203	0.619869	0.71815
Pancreatic Cancer	C25	Males	Black	0-90+	76.4	1.08227	0.974213	1.2023
Pancreatic Cancer	C25	Persons	Asian	0-90+	181	0.646016	0.612408	0.681468
Pancreatic Cancer	C25	Persons	Black	0-90+	153.8	1.13678	1.05369	1.22642
Pancreatic Cancer	C25	Persons	Mixed/Multiple	0-90+	32.4	0.760156	0.6646	0.869451
Prostate Cancer	C61	Males	Asian	0-90+	732.4	0.544428	0.53134	0.557838
Prostate Cancer	C61	Males	Black	0-90+	1293.4	2.0926	2.02141	2.16629
Prostate Cancer	C61	Males	Mixed/Multiple	0-90+	159.8	0.78301	0.736359	0.832616
Small Intestine Cancer	C17	Males	Asian	0-90+	27.2	0.937425	0.793671	1.10722
Small Intestine Cancer	C17	Persons	Asian	0-90+	41.8	0.794185	0.701695	0.898867
Small Intestine Cancer	C17	Persons	Black	0-90+	28.8	1.19502	0.998368	1.43041
Stomach Cancer	C16	Females	Asian	0-90+	66.8	0.974379	0.874528	1.08563
Stomach Cancer	C16	Females	Black	0-90+	53.2	1.87407	1.59285	2.20495
Stomach Cancer	C16	Males	Asian	0-90+	97.4	0.720147	0.66662	0.777971
Stomach Cancer	C16	Males	Black	0-90+	95.4	1.82543	1.61905	2.05813
Stomach Cancer	C16	Persons	Asian	0-90+	164.2	0.816312	0.766268	0.869625
Stomach Cancer	C16	Persons	Black	0-90+	148.6	1.83846	1.66943	2.02461
Stomach Cancer	C16	Persons	Mixed/Multiple	0-90+	26	0.891161	0.757317	1.04866
Testicular Cancer	C62	Males	Asian	0-90+	73.4	0.360931	0.337104	0.386441
Thyroid Cancer	C73	Females	Asian	0-90+	209.4	1.44764	1.3436	1.55973
Thyroid Cancer	C73	Females	Black	0-90+	71	1.26079	1.12038	1.4188
Thyroid Cancer	C73	Females	Mixed/Multiple	0-90+	21.6	0.856236	0.718158	1.02086
Thyroid Cancer	C73	Males	Asian	0-90+	63.8	1.34861	1.18387	1.53627
Thyroid Cancer	C73	Persons	Asian	0-90+	273.2	1.416	1.32744	1.51046
Thyroid Cancer	C73	Persons	Black	0-90+	87.8	1.19215	1.0751	1.32193
Thyroid Cancer	C73	Persons	Mixed/Multiple	0-90+	28.6	0.855933	0.734695	0.997178
Uterine Cancer	C54-C55	Females	Asian	0-90+	316.4	0.984541	0.936451	1.0351
Uterine Cancer	C54-C55	Females	Black	0-90+	172.2	1.28216	1.18829	1.38345
Uterine Cancer	C54-C55	Females	Mixed/Multiple	0-90+	37.6	0.823082	0.722729	0.937369
All Cancers Excluding Non-Melanoma Skin Cancer	C00-C97 Excl. C44	Females	Asian	65-90+	1488.2	0.624936	0.613659	0.636419
All Cancers Excluding Non-Melanoma Skin Cancer	C00-C97 Excl. C44	Females	Black	65-90+	857.2	0.777964	0.75757	0.798907
All Cancers Excluding Non-Melanoma Skin Cancer	C00-C97 Excl. C44	Females	Mixed/Multiple	65-90+	185.4	0.554587	0.528898	0.581523
All Cancers Excluding Non-Melanoma Skin Cancer	C00-C97 Excl. C44	Males	Asian	65-90+	1857.4	0.589455	0.580188	0.59887
All Cancers Excluding Non-Melanoma Skin Cancer	C00-C97 Excl. C44	Males	Black	65-90+	1461.2	1.10123	1.0749	1.12821
All Cancers Excluding Non-Melanoma Skin Cancer	C00-C97 Excl. C44	Males	Mixed/Multiple	65-90+	248.8	0.57594	0.552362	0.600525
All Cancers Excluding Non-Melanoma Skin Cancer	C00-C97 Excl. C44	Persons	Asian	65-90+	3345.6	0.611869	0.604557	0.619269
All Cancers Excluding Non-Melanoma Skin Cancer	C00-C97 Excl. C44	Persons	Black	65-90+	2318.4	0.951577	0.934712	0.968746
All Cancers Excluding Non-Melanoma Skin Cancer	C00-C97 Excl. C44	Persons	Mixed/Multiple	65-90+	434.2	0.572603	0.554827	0.59095
Bladder Cancer	C67	Males	Asian	65-90+	73.6	0.478867	0.445901	0.514271
Bladder Cancer	C67	Males	Black	65-90+	33	0.48744	0.438539	0.541794
Bladder Cancer	C67	Persons	Asian	65-90+	91.6	0.460952	0.43301	0.490698
Bladder Cancer	C67	Persons	Black	65-90+	43.4	0.479386	0.43755	0.525221
Bowel Cancer	C18-C20	Females	Asian	65-90+	150.8	0.519403	0.493147	0.547058
Bowel Cancer	C18-C20	Females	Black	65-90+	110.6	0.816984	0.757342	0.881322
Bowel Cancer	C18-C20	Females	Mixed/Multiple	65-90+	23.2	0.551602	0.482584	0.63049
Bowel Cancer	C18-C20	Males	Asian	65-90+	203.2	0.493819	0.472712	0.515869
Bowel Cancer	C18-C20	Males	Black	65-90+	142.6	0.827706	0.773895	0.885258
Bowel Cancer	C18-C20	Males	Mixed/Multiple	65-90+	29	0.515906	0.459727	0.57895
Bowel Cancer	C18-C20	Persons	Asian	65-90+	354	0.510228	0.493369	0.527664
Bowel Cancer	C18-C20	Persons	Black	65-90+	253.2	0.823254	0.782867	0.865725
Bowel Cancer	C18-C20	Persons	Mixed/Multiple	65-90+	52.2	0.536794	0.491668	0.586062
Brain, Other CNS and Intracranial Tumours	C70-C72, C75.1-C75.3, D32-D33, D35.2-D35.4, D42-D43, D44.3-D44.5	Females	Asian	65-90+	51.6	0.838979	0.748878	0.939921
Brain, Other CNS and Intracranial Tumours	C70-C72, C75.1-C75.3, D32-D33, D35.2-D35.4, D42-D43, D44.3-D44.5	Females	Black	65-90+	26.4	0.966243	0.816131	1.14396
Brain, Other CNS and Intracranial Tumours	C70-C72, C75.1-C75.3, D32-D33, D35.2-D35.4, D42-D43, D44.3-D44.5	Males	Asian	65-90+	47.6	0.793286	0.706981	0.890126
Brain, Other CNS and Intracranial Tumours	C70-C72, C75.1-C75.3, D32-D33, D35.2-D35.4, D42-D43, D44.3-D44.5	Males	Black	65-90+	21.6	0.869561	0.728447	1.03801
Brain, Other CNS and Intracranial Tumours	C70-C72, C75.1-C75.3, D32-D33, D35.2-D35.4, D42-D43, D44.3-D44.5	Persons	Asian	65-90+	99.2	0.816025	0.752635	0.884753
Brain, Other CNS and Intracranial Tumours	C70-C72, C75.1-C75.3, D32-D33, D35.2-D35.4, D42-D43, D44.3-D44.5	Persons	Black	65-90+	48	0.918413	0.812858	1.03768
Breast Cancer	C50	Females	Asian	65-90+	428.4	0.708412	0.683212	0.734542
Breast Cancer	C50	Females	Black	65-90+	216.2	0.801964	0.760015	0.846228
Breast Cancer	C50	Females	Mixed/Multiple	65-90+	49.2	0.591462	0.537673	0.650631
Breast Carcinoma in situ	D05	Females	Asian	65-90+	76.4	1.09782	0.986738	1.2214
Breast Carcinoma in situ	D05	Females	Black	65-90+	31.6	1.12941	0.956067	1.33419
Cancer of Unknown Primary	C77-C80	Females	Asian	65-90+	44.8	0.664739	0.596695	0.740543
Cancer of Unknown Primary	C77-C80	Females	Black	65-90+	23.4	0.696547	0.598485	0.810677
Cancer of Unknown Primary	C77-C80	Males	Asian	65-90+	39.8	0.588713	0.528513	0.65577
Cancer of Unknown Primary	C77-C80	Males	Black	65-90+	25.4	0.760942	0.65323	0.886413
Cancer of Unknown Primary	C77-C80	Persons	Asian	65-90+	84.6	0.627287	0.581174	0.677059
Cancer of Unknown Primary	C77-C80	Persons	Black	65-90+	48.8	0.729748	0.65524	0.812729
Gallbladder Cancer	C23	Females	Asian	65-90+	24	2.01603	1.56907	2.59032
Gallbladder Cancer	C23	Persons	Asian	65-90+	32	1.81815	1.47743	2.23744
Head and Neck Cancer	C00-C14, C30-C32	Females	Asian	65-90+	62	1.44287	1.2615	1.6503
Head and Neck Cancer	C00-C14, C30-C32	Males	Asian	65-90+	83.4	0.869559	0.793868	0.952467
Head and Neck Cancer	C00-C14, C30-C32	Males	Black	65-90+	30.2	0.770581	0.669371	0.887093
Head and Neck Cancer	C00-C14, C30-C32	Persons	Asian	65-90+	145.4	1.05591	0.97885	1.13903
Head and Neck Cancer	C00-C14, C30-C32	Persons	Black	65-90+	42.2	0.699009	0.624133	0.782866
Kidney Cancer	C64-C66, C68	Females	Asian	65-90+	39.2	0.542367	0.488696	0.601932
Kidney Cancer	C64-C66, C68	Females	Black	65-90+	24.4	0.716524	0.616139	0.833264
Kidney Cancer	C64-C66, C68	Males	Asian	65-90+	83.6	0.650258	0.601083	0.703457
Kidney Cancer	C64-C66, C68	Males	Black	65-90+	40.4	0.785388	0.694532	0.88813
Kidney Cancer	C64-C66, C68	Persons	Asian	65-90+	122.8	0.620934	0.582866	0.661489
Kidney Cancer	C64-C66, C68	Persons	Black	65-90+	64.8	0.75339	0.685086	0.828503
Leukaemia	C91-C95	Females	Asian	65-90+	44.6	0.777044	0.690925	0.873897
Leukaemia	C91-C95	Females	Black	65-90+	22.4	0.814574	0.68844	0.963817
Leukaemia	C91-C95	Males	Asian	65-90+	53.8	0.560336	0.511771	0.613509
Leukaemia	C91-C95	Males	Black	65-90+	30.4	0.74894	0.652196	0.860036
Leukaemia	C91-C95	Persons	Asian	65-90+	98.4	0.654813	0.608986	0.70409
Leukaemia	C91-C95	Persons	Black	65-90+	52.8	0.775186	0.696642	0.862586
Acute Myeloid Leukaemia	C92.0, C92.4, C92.5, C92.6, C92.8, C93.0, C94.0, C94.2	Persons	Asian	65-90+	33	0.664052	0.585364	0.753316
Acute Myeloid Leukaemia	C92.0, C92.4, C92.5, C92.6, C92.8, C93.0, C94.0, C94.2	Persons	Black	65-90+	20	0.874294	0.726984	1.05145
Chronic Lymphocytic Leukaemia	C91.1	Males	Asian	65-90+	21.6	0.488455	0.427522	0.558073
Chronic Lymphocytic Leukaemia	C91.1	Persons	Asian	65-90+	39.6	0.591275	0.530456	0.659066
Liver Cancer	C22	Females	Asian	65-90+	43.6	1.34845	1.15468	1.57473
Liver Cancer	C22	Males	Asian	65-90+	89.4	1.42858	1.27792	1.597
Liver Cancer	C22	Males	Black	65-90+	26.6	0.989665	0.834744	1.17334
Liver Cancer	C22	Persons	Asian	65-90+	133	1.42365	1.29962	1.55953
Liver Cancer	C22	Persons	Black	65-90+	46	1.10344	0.962631	1.26485
Lung Cancer	C33-C34	Females	Asian	65-90+	125.8	0.340167	0.325125	0.355904
Lung Cancer	C33-C34	Females	Black	65-90+	58	0.326336	0.306188	0.347811
Lung Cancer	C33-C34	Females	Mixed/Multiple	65-90+	23.4	0.4387	0.390169	0.493266
Lung Cancer	C33-C34	Males	Asian	65-90+	290	0.631309	0.605634	0.658072
Lung Cancer	C33-C34	Males	Black	65-90+	145.8	0.725049	0.68138	0.771517
Lung Cancer	C33-C34	Males	Mixed/Multiple	65-90+	31	0.483341	0.434054	0.538225
Lung Cancer	C33-C34	Persons	Asian	65-90+	415.8	0.508851	0.493347	0.524843
Lung Cancer	C33-C34	Persons	Black	65-90+	203.8	0.539464	0.515755	0.564262
Lung Cancer	C33-C34	Persons	Mixed/Multiple	65-90+	54.4	0.467966	0.432103	0.506804
Myeloma	C90	Females	Asian	65-90+	37.8	0.948179	0.82356	1.09166
Myeloma	C90	Females	Black	65-90+	53.6	2.80803	2.31643	3.40396
Myeloma	C90	Males	Asian	65-90+	49.6	0.830744	0.740144	0.932435
Myeloma	C90	Males	Black	65-90+	69	2.69896	2.28417	3.18909
Myeloma	C90	Persons	Asian	65-90+	87.4	0.895174	0.818	0.97963
Myeloma	C90	Persons	Black	65-90+	122.6	2.75437	2.42771	3.12499
Non-Hodgkin Lymphoma	C82-C86	Females	Asian	65-90+	77	0.803878	0.73396	0.880455
Non-Hodgkin Lymphoma	C82-C86	Females	Black	65-90+	28.4	0.636319	0.557924	0.72573
Non-Hodgkin Lymphoma	C82-C86	Males	Asian	65-90+	104.8	0.858424	0.79185	0.930596
Non-Hodgkin Lymphoma	C82-C86	Males	Black	65-90+	36	0.713093	0.629982	0.807168
Non-Hodgkin Lymphoma	C82-C86	Persons	Asian	65-90+	181.8	0.844514	0.794748	0.897397
Non-Hodgkin Lymphoma	C82-C86	Persons	Black	65-90+	64.4	0.676724	0.618375	0.740578
Oesophageal Cancer	C15	Females	Asian	65-90+	26.4	0.558171	0.490792	0.6348
Oesophageal Cancer	C15	Males	Asian	65-90+	36	0.342949	0.314944	0.373444
Oesophageal Cancer	C15	Males	Black	65-90+	23.8	0.506079	0.445686	0.574655
Oesophageal Cancer	C15	Persons	Asian	65-90+	62.4	0.416186	0.387384	0.447129
Oesophageal Cancer	C15	Persons	Black	65-90+	36	0.498729	0.450132	0.552572
Ovarian Cancer	C56-C57.4	Females	Asian	65-90+	59.2	0.631597	0.576123	0.692412
Ovarian Cancer	C56-C57.4	Females	Black	65-90+	30.2	0.716146	0.625295	0.820198
Pancreatic Cancer	C25	Females	Asian	65-90+	48.8	0.604473	0.547676	0.667159
Pancreatic Cancer	C25	Females	Black	65-90+	46	1.16408	1.01191	1.33914
Pancreatic Cancer	C25	Males	Asian	65-90+	60.6	0.678429	0.617415	0.745472
Pancreatic Cancer	C25	Males	Black	65-90+	40.6	1.0271	0.892619	1.18185
Pancreatic Cancer	C25	Persons	Asian	65-90+	109.4	0.643723	0.601297	0.689142
Pancreatic Cancer	C25	Persons	Black	65-90+	86.6	1.09477	0.991459	1.20885
Prostate Cancer	C61	Males	Asian	65-90+	509	0.561056	0.544736	0.577866
Prostate Cancer	C61	Males	Black	65-90+	683.6	1.86929	1.78658	1.95583
Prostate Cancer	C61	Males	Mixed/Multiple	65-90+	87	0.713343	0.659002	0.772166
Small Intestine Cancer	C17	Persons	Asian	65-90+	21.8	0.824103	0.692852	0.980216
Stomach Cancer	C16	Females	Asian	65-90+	30.2	0.83728	0.721983	0.970989
Stomach Cancer	C16	Females	Black	65-90+	32	1.90479	1.54258	2.35204
Stomach Cancer	C16	Males	Asian	65-90+	50.8	0.651454	0.58896	0.720579
Stomach Cancer	C16	Males	Black	65-90+	66	1.89891	1.63981	2.19895
Stomach Cancer	C16	Persons	Asian	65-90+	81	0.727412	0.668556	0.791448
Stomach Cancer	C16	Persons	Black	65-90+	98	1.90949	1.69243	2.15439
Thyroid Cancer	C73	Persons	Asian	65-90+	26.8	1.15588	0.961249	1.38993
Uterine Cancer	C54-C55	Females	Asian	65-90+	113.6	0.883034	0.816281	0.955246
Uterine Cancer	C54-C55	Females	Black	65-90+	78.8	1.36887	1.21938	1.5367

## Sheet: Imputation ethnicity Not known
Ratios of age-standardised incidence rates per 100,000 population, including imputation of ethnic group for cases with ethnicity Not known, by cancer type, sex, and broad ethnic group, England, 2013-2017
Rate ratios versus White ethnic group. Standardised to the European 2013 standard population. Includes people aged 0-90+. Rate ratios not reported for cancer type-sex-broad ethnic group combinations with fewer than 100 cases in total between 2013 and 2017. Cases with ethnic group Not known (n=17,183, 5.6% of total sample) allocated to either Asian, Black, Mixed/Multiple, Other or White ethnic gro…
Cancer Type	ICD-10 code	Sex	Ethnic Group	Imputation	Incidence rate ratio	95% lower confidence limit	95% upper confidence limit
All Cancers Excluding Non-Melanoma Skin Cancer	C00-C97 Excl. C44	Females	Asian	No imputation	0.646547	0.639295	0.653881
All Cancers Excluding Non-Melanoma Skin Cancer	C00-C97 Excl. C44	Females	Asian	With imputed data	0.646719	0.639668	0.653847
All Cancers Excluding Non-Melanoma Skin Cancer	C00-C97 Excl. C44	Males	Asian	No imputation	0.588741	0.58198	0.59558
All Cancers Excluding Non-Melanoma Skin Cancer	C00-C97 Excl. C44	Males	Asian	With imputed data	0.588692	0.582139	0.595319
All Cancers Excluding Non-Melanoma Skin Cancer	C00-C97 Excl. C44	Persons	Asian	No imputation	0.620603	0.615607	0.62564
All Cancers Excluding Non-Melanoma Skin Cancer	C00-C97 Excl. C44	Persons	Asian	With imputed data	0.620743	0.615893	0.625632
All Cancers Excluding Non-Melanoma Skin Cancer	C00-C97 Excl. C44	Females	Black	No imputation	0.782009	0.769524	0.794696
All Cancers Excluding Non-Melanoma Skin Cancer	C00-C97 Excl. C44	Females	Black	With imputed data	0.78227	0.770132	0.7946
All Cancers Excluding Non-Melanoma Skin Cancer	C00-C97 Excl. C44	Males	Black	No imputation	1.13776	1.11805	1.15782
All Cancers Excluding Non-Melanoma Skin Cancer	C00-C97 Excl. C44	Males	Black	With imputed data	1.13808	1.11897	1.15752
All Cancers Excluding Non-Melanoma Skin Cancer	C00-C97 Excl. C44	Persons	Black	No imputation	0.960133	0.948734	0.971669
All Cancers Excluding Non-Melanoma Skin Cancer	C00-C97 Excl. C44	Persons	Black	With imputed data	0.960269	0.949203	0.971463
All Cancers Excluding Non-Melanoma Skin Cancer	C00-C97 Excl. C44	Females	Mixed/Multiple	No imputation	0.586123	0.570873	0.601779
All Cancers Excluding Non-Melanoma Skin Cancer	C00-C97 Excl. C44	Males	Mixed/Multiple	No imputation	0.604138	0.587407	0.621347
All Cancers Excluding Non-Melanoma Skin Cancer	C00-C97 Excl. C44	Persons	Mixed/Multiple	No imputation	0.599841	0.588369	0.611537
All Cancers Excluding Non-Melanoma Skin Cancer	C00-C97 Excl. C44	Females	Mixed/Multiple	With imputed data	0.586478	0.571647	0.601694
All Cancers Excluding Non-Melanoma Skin Cancer	C00-C97 Excl. C44	Males	Mixed/Multiple	With imputed data	0.60436	0.588136	0.621031
All Cancers Excluding Non-Melanoma Skin Cancer	C00-C97 Excl. C44	Persons	Mixed/Multiple	With imputed data	0.600066	0.588927	0.611415
Acute Lymphoblastic Leukaemia	C91.0	Females	Asian	No imputation	1.2514	1.03606	1.51149
Acute Lymphoblastic Leukaemia	C91.0	Females	Asian	With imputed data	1.27511	1.056	1.5397
Acute Lymphoblastic Leukaemia	C91.0	Males	Asian	No imputation	1.07117	0.918826	1.24878
Acute Lymphoblastic Leukaemia	C91.0	Males	Asian	With imputed data	1.07116	0.919698	1.24756
Acute Lymphoblastic Leukaemia	C91.0	Persons	Asian	No imputation	1.15929	1.02844	1.30677
Acute Lymphoblastic Leukaemia	C91.0	Persons	Asian	With imputed data	1.16801	1.03674	1.3159
Acute Myeloid Leukaemia	C92.0, C92.4, C92.5, C92.6, C92.8, C93.0, C94.0, C94.2	Females	Asian	No imputation	0.795977	0.704398	0.899463
Acute Myeloid Leukaemia	C92.0, C92.4, C92.5, C92.6, C92.8, C93.0, C94.0, C94.2	Females	Asian	With imputed data	0.795557	0.70557	0.89702
Acute Myeloid Leukaemia	C92.0, C92.4, C92.5, C92.6, C92.8, C93.0, C94.0, C94.2	Males	Asian	No imputation	0.680357	0.613785	0.75415
Acute Myeloid Leukaemia	C92.0, C92.4, C92.5, C92.6, C92.8, C93.0, C94.0, C94.2	Males	Asian	With imputed data	0.680453	0.615039	0.752824
Acute Myeloid Leukaemia	C92.0, C92.4, C92.5, C92.6, C92.8, C93.0, C94.0, C94.2	Persons	Asian	No imputation	0.737744	0.68155	0.798571
Acute Myeloid Leukaemia	C92.0, C92.4, C92.5, C92.6, C92.8, C93.0, C94.0, C94.2	Persons	Asian	With imputed data	0.737442	0.682259	0.797088
Acute Myeloid Leukaemia	C92.0, C92.4, C92.5, C92.6, C92.8, C93.0, C94.0, C94.2	Females	Black	No imputation	1.06096	0.885288	1.2715
Acute Myeloid Leukaemia	C92.0, C92.4, C92.5, C92.6, C92.8, C93.0, C94.0, C94.2	Females	Black	With imputed data	1.0602	0.887618	1.26634
Acute Myeloid Leukaemia	C92.0, C92.4, C92.5, C92.6, C92.8, C93.0, C94.0, C94.2	Males	Black	No imputation	0.893533	0.763861	1.04522
Acute Myeloid Leukaemia	C92.0, C92.4, C92.5, C92.6, C92.8, C93.0, C94.0, C94.2	Males	Black	With imputed data	0.893561	0.766224	1.04206
Acute Myeloid Leukaemia	C92.0, C92.4, C92.5, C92.6, C92.8, C93.0, C94.0, C94.2	Persons	Black	No imputation	0.967881	0.859546	1.08987
Acute Myeloid Leukaemia	C92.0, C92.4, C92.5, C92.6, C92.8, C93.0, C94.0, C94.2	Persons	Black	With imputed data	0.96781	0.861407	1.08736
Bladder Cancer	C67	Females	Asian	No imputation	0.336206	0.303522	0.372411
Bladder Cancer	C67	Females	Asian	With imputed data	0.335209	0.303266	0.370517
Bladder Cancer	C67	Males	Asian	No imputation	0.471391	0.443242	0.501328
Bladder Cancer	C67	Males	Asian	With imputed data	0.471403	0.443798	0.500724
Bladder Cancer	C67	Persons	Asian	No imputation	0.449719	0.426246	0.474485
Bladder Cancer	C67	Persons	Asian	With imputed data	0.449666	0.426654	0.47392
Bladder Cancer	C67	Males	Black	No imputation	0.494963	0.452397	0.541535
Bladder Cancer	C67	Males	Black	With imputed data	0.495143	0.453385	0.540746
Bladder Cancer	C67	Persons	Black	No imputation	0.486077	0.450242	0.524765
Bladder Cancer	C67	Persons	Black	With imputed data	0.486456	0.451287	0.524365
Bladder Cancer	C67	Persons	Mixed/Multiple	With imputed data	0.448654	0.394567	0.510155
Bone Sarcoma	C40-C41	Persons	Asian	No imputation	1.08857	0.92857	1.27614
Bone Sarcoma	C40-C41	Persons	Asian	With imputed data	1.09041	0.933094	1.27424
Bowel Cancer	C18-C20	Females	Asian	No imputation	0.547319	0.527132	0.568279
Bowel Cancer	C18-C20	Females	Asian	With imputed data	0.547401	0.527728	0.567807
Bowel Cancer	C18-C20	Males	Asian	No imputation	0.527707	0.510967	0.544996
Bowel Cancer	C18-C20	Males	Asian	With imputed data	0.528223	0.511897	0.545069
Bowel Cancer	C18-C20	Persons	Asian	No imputation	0.540326	0.527217	0.553761
Bowel Cancer	C18-C20	Persons	Asian	With imputed data	0.540606	0.527829	0.553691
Bowel Cancer	C18-C20	Females	Black	No imputation	0.850192	0.805256	0.897637
Bowel Cancer	C18-C20	Females	Black	With imputed data	0.85129	0.807412	0.897552
Bowel Cancer	C18-C20	Males	Black	No imputation	0.833612	0.793003	0.876301
Bowel Cancer	C18-C20	Males	Black	With imputed data	0.833898	0.794299	0.875471
Bowel Cancer	C18-C20	Persons	Black	No imputation	0.838707	0.80848	0.870064
Bowel Cancer	C18-C20	Persons	Black	With imputed data	0.839633	0.810138	0.870202
Bowel Cancer	C18-C20	Females	Mixed/Multiple	No imputation	0.561233	0.511661	0.615608
Bowel Cancer	C18-C20	Males	Mixed/Multiple	No imputation	0.53685	0.494278	0.58309
Bowel Cancer	C18-C20	Persons	Mixed/Multiple	No imputation	0.550975	0.517949	0.586107
Bowel Cancer	C18-C20	Females	Mixed/Multiple	With imputed data	0.561002	0.512693	0.613864
Bowel Cancer	C18-C20	Males	Mixed/Multiple	With imputed data	0.536746	0.495288	0.581675
Bowel Cancer	C18-C20	Persons	Mixed/Multiple	With imputed data	0.550746	0.518592	0.584893
Brain, Other CNS and Intracranial Tumours	C70-C72, C75.1-C75.3, D32-D33, D35.2-D35.4, D42-D43, D44.3-D44.5	Females	Asian	No imputation	0.847732	0.801411	0.89673
Brain, Other CNS and Intracranial Tumours	C70-C72, C75.1-C75.3, D32-D33, D35.2-D35.4, D42-D43, D44.3-D44.5	Females	Asian	With imputed data	0.847871	0.803309	0.894905
Brain, Other CNS and Intracranial Tumours	C70-C72, C75.1-C75.3, D32-D33, D35.2-D35.4, D42-D43, D44.3-D44.5	Males	Asian	No imputation	0.788294	0.744262	0.834932
Brain, Other CNS and Intracranial Tumours	C70-C72, C75.1-C75.3, D32-D33, D35.2-D35.4, D42-D43, D44.3-D44.5	Males	Asian	With imputed data	0.788032	0.745723	0.832741
Brain, Other CNS and Intracranial Tumours	C70-C72, C75.1-C75.3, D32-D33, D35.2-D35.4, D42-D43, D44.3-D44.5	Persons	Asian	No imputation	0.818456	0.786225	0.852009
Brain, Other CNS and Intracranial Tumours	C70-C72, C75.1-C75.3, D32-D33, D35.2-D35.4, D42-D43, D44.3-D44.5	Persons	Asian	With imputed data	0.818174	0.787205	0.850363
Brain, Other CNS and Intracranial Tumours	C70-C72, C75.1-C75.3, D32-D33, D35.2-D35.4, D42-D43, D44.3-D44.5	Females	Black	No imputation	0.919587	0.848179	0.997007
Brain, Other CNS and Intracranial Tumours	C70-C72, C75.1-C75.3, D32-D33, D35.2-D35.4, D42-D43, D44.3-D44.5	Females	Black	With imputed data	0.919922	0.851186	0.99421
Brain, Other CNS and Intracranial Tumours	C70-C72, C75.1-C75.3, D32-D33, D35.2-D35.4, D42-D43, D44.3-D44.5	Males	Black	No imputation	0.821407	0.752754	0.896321
Brain, Other CNS and Intracranial Tumours	C70-C72, C75.1-C75.3, D32-D33, D35.2-D35.4, D42-D43, D44.3-D44.5	Males	Black	With imputed data	0.820256	0.754321	0.891955
Brain, Other CNS and Intracranial Tumours	C70-C72, C75.1-C75.3, D32-D33, D35.2-D35.4, D42-D43, D44.3-D44.5	Persons	Black	No imputation	0.8729	0.822669	0.926198
Brain, Other CNS and Intracranial Tumours	C70-C72, C75.1-C75.3, D32-D33, D35.2-D35.4, D42-D43, D44.3-D44.5	Persons	Black	With imputed data	0.872461	0.824193	0.923556
Brain, Other CNS and Intracranial Tumours	C70-C72, C75.1-C75.3, D32-D33, D35.2-D35.4, D42-D43, D44.3-D44.5	Females	Mixed/Multiple	No imputation	0.614862	0.544517	0.694295
Brain, Other CNS and Intracranial Tumours	C70-C72, C75.1-C75.3, D32-D33, D35.2-D35.4, D42-D43, D44.3-D44.5	Males	Mixed/Multiple	No imputation	0.643418	0.569375	0.727091
Brain, Other CNS and Intracranial Tumours	C70-C72, C75.1-C75.3, D32-D33, D35.2-D35.4, D42-D43, D44.3-D44.5	Persons	Mixed/Multiple	No imputation	0.627301	0.575576	0.683674
Brain, Other CNS and Intracranial Tumours	C70-C72, C75.1-C75.3, D32-D33, D35.2-D35.4, D42-D43, D44.3-D44.5	Females	Mixed/Multiple	With imputed data	0.615048	0.547183	0.691332
Brain, Other CNS and Intracranial Tumours	C70-C72, C75.1-C75.3, D32-D33, D35.2-D35.4, D42-D43, D44.3-D44.5	Males	Mixed/Multiple	With imputed data	0.642355	0.570904	0.722748
Brain, Other CNS and Intracranial Tumours	C70-C72, C75.1-C75.3, D32-D33, D35.2-D35.4, D42-D43, D44.3-D44.5	Persons	Mixed/Multiple	With imputed data	0.62709	0.577199	0.681292
Breast Cancer	C50	Females	Asian	No imputation	0.715439	0.701578	0.729574
Breast Cancer	C50	Females	Asian	With imputed data	0.715528	0.70206	0.729254
Breast Cancer	C50	Females	Black	No imputation	0.809185	0.787654	0.831304
Breast Cancer	C50	Females	Black	With imputed data	0.808921	0.788015	0.830382
Breast Cancer	C50	Females	Mixed/Multiple	No imputation	0.632005	0.603993	0.661317
Breast Cancer	C50	Females	Mixed/Multiple	With imputed data	0.632051	0.60483	0.660496
Breast Carcinoma in situ	D05	Females	Asian	No imputation	0.937112	0.890972	0.985642
Breast Carcinoma in situ	D05	Females	Asian	With imputed data	0.935509	0.891256	0.98196
Breast Carcinoma in situ	D05	Females	Black	No imputation	1.07383	1.00182	1.15101
Breast Carcinoma in situ	D05	Females	Black	With imputed data	1.07308	1.00401	1.14689
Breast Carcinoma in situ	D05	Females	Mixed/Multiple	No imputation	0.774858	0.685183	0.876269
Breast Carcinoma in situ	D05	Females	Mixed/Multiple	With imputed data	0.773398	0.68738	0.870181
Cancer of Unknown Primary	C77-C80	Females	Asian	No imputation	0.650202	0.596174	0.709126
Cancer of Unknown Primary	C77-C80	Females	Asian	With imputed data	0.651536	0.599694	0.707859
Cancer of Unknown Primary	C77-C80	Males	Asian	No imputation	0.56075	0.515158	0.610376
Cancer of Unknown Primary	C77-C80	Males	Asian	With imputed data	0.561447	0.517616	0.60899
Cancer of Unknown Primary	C77-C80	Persons	Asian	No imputation	0.604344	0.568787	0.642123
Cancer of Unknown Primary	C77-C80	Persons	Asian	With imputed data	0.605725	0.571561	0.641931
Cancer of Unknown Primary	C77-C80	Females	Black	No imputation	0.737213	0.655249	0.82943
Cancer of Unknown Primary	C77-C80	Females	Black	With imputed data	0.736751	0.658233	0.824635
Cancer of Unknown Primary	C77-C80	Males	Black	No imputation	0.766155	0.681574	0.861231
Cancer of Unknown Primary	C77-C80	Males	Black	With imputed data	0.766126	0.684867	0.857026
Cancer of Unknown Primary	C77-C80	Persons	Black	No imputation	0.7517	0.691814	0.816771
Cancer of Unknown Primary	C77-C80	Persons	Black	With imputed data	0.751052	0.693687	0.813162
Cancer of Unknown Primary	C77-C80	Persons	Mixed/Multiple	With imputed data	0.523589	0.456611	0.600392
Cervical Cancer	C53	Females	Asian	No imputation	0.442873	0.410981	0.477238
Cervical Cancer	C53	Females	Asian	With imputed data	0.440208	0.40949	0.47323
Cervical Cancer	C53	Females	Black	No imputation	0.612964	0.548279	0.685282
Cervical Cancer	C53	Females	Black	With imputed data	0.60781	0.545628	0.677079
Chronic Lymphocytic Leukaemia	C91.1	Females	Asian	No imputation	0.667098	0.576584	0.77182
Chronic Lymphocytic Leukaemia	C91.1	Females	Asian	With imputed data	0.6676	0.581442	0.766525
Chronic Lymphocytic Leukaemia	C91.1	Males	Asian	No imputation	0.516043	0.466369	0.571007
Chronic Lymphocytic Leukaemia	C91.1	Males	Asian	With imputed data	0.517338	0.470072	0.569356
Chronic Lymphocytic Leukaemia	C91.1	Persons	Asian	No imputation	0.580747	0.533827	0.631791
Chronic Lymphocytic Leukaemia	C91.1	Persons	Asian	With imputed data	0.580404	0.535916	0.628585
Chronic Lymphocytic Leukaemia	C91.1	Males	Black	No imputation	0.572361	0.493235	0.664181
Chronic Lymphocytic Leukaemia	C91.1	Males	Black	With imputed data	0.572316	0.497132	0.658871
Chronic Lymphocytic Leukaemia	C91.1	Persons	Black	No imputation	0.553999	0.492602	0.623049
Chronic Lymphocytic Leukaemia	C91.1	Persons	Black	With imputed data	0.553461	0.495221	0.61855
Chronic Myeloid Leukaemia	C92.1	Males	Asian	No imputation	1.09247	0.896524	1.33125
Chronic Myeloid Leukaemia	C92.1	Males	Asian	With imputed data	1.09299	0.903789	1.3218
Chronic Myeloid Leukaemia	C92.1	Persons	Asian	No imputation	1.19351	1.02218	1.39355
Chronic Myeloid Leukaemia	C92.1	Persons	Asian	With imputed data	1.19132	1.02572	1.38365
Gallbladder Cancer	C23	Females	Asian	No imputation	2.15371	1.76564	2.62708
Gallbladder Cancer	C23	Females	Asian	With imputed data	2.14968	1.77162	2.60843
Gallbladder Cancer	C23	Persons	Asian	No imputation	1.92645	1.63118	2.27517
Gallbladder Cancer	C23	Persons	Asian	With imputed data	1.92276	1.63548	2.2605
Gallbladder Cancer	C23	Persons	Black	No imputation	1.77624	1.40493	2.24568
Gallbladder Cancer	C23	Persons	Black	With imputed data	1.76998	1.40864	2.22401
Head and Neck Cancer	C00-C14, C30-C32	Females	Asian	No imputation	1.09232	1.00588	1.18618
Head and Neck Cancer	C00-C14, C30-C32	Females	Asian	With imputed data	1.09256	1.00771	1.18456
Head and Neck Cancer	C00-C14, C30-C32	Males	Asian	No imputation	0.719726	0.682547	0.75893
Head and Neck Cancer	C00-C14, C30-C32	Males	Asian	With imputed data	0.719106	0.682792	0.75735
Head and Neck Cancer	C00-C14, C30-C32	Persons	Asian	No imputation	0.832445	0.79601	0.870549
Head and Neck Cancer	C00-C14, C30-C32	Persons	Asian	With imputed data	0.831772	0.796146	0.868993
Head and Neck Cancer	C00-C14, C30-C32	Females	Black	No imputation	0.57067	0.512086	0.635956
Head and Neck Cancer	C00-C14, C30-C32	Females	Black	With imputed data	0.571307	0.513708	0.635364
Head and Neck Cancer	C00-C14, C30-C32	Males	Black	No imputation	0.648816	0.599656	0.702007
Head and Neck Cancer	C00-C14, C30-C32	Males	Black	With imputed data	0.648712	0.600657	0.700611
Head and Neck Cancer	C00-C14, C30-C32	Persons	Black	No imputation	0.606213	0.569254	0.645572
Head and Neck Cancer	C00-C14, C30-C32	Persons	Black	With imputed data	0.606351	0.570172	0.644825
Head and Neck Cancer	C00-C14, C30-C32	Males	Mixed/Multiple	No imputation	0.575931	0.508033	0.652905
Head and Neck Cancer	C00-C14, C30-C32	Persons	Mixed/Multiple	No imputation	0.567704	0.511612	0.629946
Head and Neck Cancer	C00-C14, C30-C32	Males	Mixed/Multiple	With imputed data	0.575939	0.509522	0.651013
Head and Neck Cancer	C00-C14, C30-C32	Persons	Mixed/Multiple	With imputed data	0.567545	0.512655	0.628313
Hodgkin Lymphoma	C81	Females	Asian	No imputation	1.02076	0.895597	1.16341
Hodgkin Lymphoma	C81	Females	Asian	With imputed data	1.01797	0.896516	1.15587
Hodgkin Lymphoma	C81	Males	Asian	No imputation	1.14604	1.0242	1.28238
Hodgkin Lymphoma	C81	Males	Asian	With imputed data	1.14144	1.02456	1.27164
Hodgkin Lymphoma	C81	Persons	Asian	No imputation	1.09162	1.00244	1.18873
Hodgkin Lymphoma	C81	Persons	Asian	With imputed data	1.0876	1.00169	1.18088
Hodgkin Lymphoma	C81	Females	Black	No imputation	1.00505	0.836488	1.20757
Hodgkin Lymphoma	C81	Females	Black	With imputed data	1.00228	0.838474	1.19809
Hodgkin Lymphoma	C81	Males	Black	No imputation	1.25384	1.05703	1.48729
Hodgkin Lymphoma	C81	Males	Black	With imputed data	1.24789	1.05887	1.47066
Hodgkin Lymphoma	C81	Persons	Black	No imputation	1.13559	1.00222	1.28672
Hodgkin Lymphoma	C81	Persons	Black	With imputed data	1.13249	1.00371	1.27779
Hodgkin Lymphoma	C81	Persons	Mixed/Multiple	No imputation	0.875463	0.741698	1.03335
Hodgkin Lymphoma	C81	Persons	Mixed/Multiple	With imputed data	0.873808	0.74463	1.0254
Kidney Cancer	C64-C66, C68	Females	Asian	No imputation	0.554879	0.516977	0.59556
Kidney Cancer	C64-C66, C68	Females	Asian	With imputed data	0.554868	0.517833	0.594552
Kidney Cancer	C64-C66, C68	Males	Asian	No imputation	0.68063	0.645304	0.71789
Kidney Cancer	C64-C66, C68	Males	Asian	With imputed data	0.680436	0.646197	0.716489
Kidney Cancer	C64-C66, C68	Persons	Asian	No imputation	0.641392	0.614535	0.669423
Kidney Cancer	C64-C66, C68	Persons	Asian	With imputed data	0.641379	0.615271	0.668594
Kidney Cancer	C64-C66, C68	Females	Black	No imputation	0.778397	0.706176	0.858005
Kidney Cancer	C64-C66, C68	Females	Black	With imputed data	0.778266	0.707687	0.855885
Kidney Cancer	C64-C66, C68	Males	Black	No imputation	0.889691	0.823957	0.960669
Kidney Cancer	C64-C66, C68	Males	Black	With imputed data	0.891359	0.827518	0.960125
Kidney Cancer	C64-C66, C68	Persons	Black	No imputation	0.83992	0.790975	0.891894
Kidney Cancer	C64-C66, C68	Persons	Black	With imputed data	0.840712	0.793087	0.891196
Kidney Cancer	C64-C66, C68	Males	Mixed/Multiple	No imputation	0.496793	0.44011	0.560777
Kidney Cancer	C64-C66, C68	Persons	Mixed/Multiple	No imputation	0.509595	0.462526	0.561455
Kidney Cancer	C64-C66, C68	Males	Mixed/Multiple	With imputed data	0.496488	0.441474	0.558357
Kidney Cancer	C64-C66, C68	Persons	Mixed/Multiple	With imputed data	0.509292	0.463491	0.559619
Leukaemia	C91-C95	Females	Asian	No imputation	0.812664	0.755823	0.87378
Leukaemia	C91-C95	Females	Asian	With imputed data	0.812403	0.757094	0.871752
Leukaemia	C91-C95	Males	Asian	No imputation	0.650112	0.614976	0.687257
Leukaemia	C91-C95	Males	Asian	With imputed data	0.649079	0.615043	0.684999
Leukaemia	C91-C95	Persons	Asian	No imputation	0.724298	0.692768	0.757262
Leukaemia	C91-C95	Persons	Asian	With imputed data	0.72307	0.692504	0.754985
Leukaemia	C91-C95	Females	Black	No imputation	0.883067	0.795106	0.98076
Leukaemia	C91-C95	Females	Black	With imputed data	0.884146	0.79854	0.978929
Leukaemia	C91-C95	Males	Black	No imputation	0.829129	0.759952	0.904603
Leukaemia	C91-C95	Males	Black	With imputed data	0.831083	0.763882	0.904196
Leukaemia	C91-C95	Persons	Black	No imputation	0.849599	0.794564	0.908446
Leukaemia	C91-C95	Persons	Black	With imputed data	0.851293	0.797811	0.90836
Leukaemia	C91-C95	Females	Mixed/Multiple	No imputation	0.5963	0.518762	0.685427
Leukaemia	C91-C95	Males	Mixed/Multiple	No imputation	0.584222	0.516266	0.661122
Leukaemia	C91-C95	Persons	Mixed/Multiple	No imputation	0.594688	0.541935	0.652577
Leukaemia	C91-C95	Females	Mixed/Multiple	With imputed data	0.596414	0.52032	0.683636
Leukaemia	C91-C95	Males	Mixed/Multiple	With imputed data	0.584495	0.518017	0.659505
Leukaemia	C91-C95	Persons	Mixed/Multiple	With imputed data	0.595098	0.543423	0.651687
Liver Cancer	C22	Females	Asian	No imputation	1.39293	1.23563	1.57026
Liver Cancer	C22	Females	Asian	With imputed data	1.39315	1.24014	1.56504
Liver Cancer	C22	Males	Asian	No imputation	1.43338	1.31883	1.55788
Liver Cancer	C22	Males	Asian	With imputed data	1.43309	1.32182	1.55372
Liver Cancer	C22	Persons	Asian	No imputation	1.4343	1.33908	1.53628
Liver Cancer	C22	Persons	Asian	With imputed data	1.4345	1.34198	1.53339
Liver Cancer	C22	Females	Black	No imputation	1.24798	1.04467	1.49086
Liver Cancer	C22	Females	Black	With imputed data	1.25031	1.0518	1.48629
Liver Cancer	C22	Males	Black	No imputation	1.14213	1.01709	1.28255
Liver Cancer	C22	Males	Black	With imputed data	1.14351	1.02192	1.27956
Liver Cancer	C22	Persons	Black	No imputation	1.1745	1.06576	1.29434
Liver Cancer	C22	Persons	Black	With imputed data	1.17627	1.07043	1.29257
Liver Cancer	C22	Persons	Mixed/Multiple	No imputation	0.803814	0.675239	0.956872
Liver Cancer	C22	Persons	Mixed/Multiple	With imputed data	0.804535	0.67935	0.952788
Lung Cancer	C33-C34	Females	Asian	No imputation	0.334494	0.322852	0.346556
Lung Cancer	C33-C34	Females	Asian	With imputed data	0.335264	0.323821	0.347111
Lung Cancer	C33-C34	Males	Asian	No imputation	0.603542	0.583119	0.62468
Lung Cancer	C33-C34	Males	Asian	With imputed data	0.603863	0.583875	0.624535
Lung Cancer	C33-C34	Persons	Asian	No imputation	0.485445	0.473445	0.497749
Lung Cancer	C33-C34	Persons	Asian	With imputed data	0.486252	0.474483	0.498312
Lung Cancer	C33-C34	Females	Black	No imputation	0.36315	0.346104	0.381035
Lung Cancer	C33-C34	Females	Black	With imputed data	0.363254	0.346532	0.380782
Lung Cancer	C33-C34	Males	Black	No imputation	0.7483	0.712181	0.78625
Lung Cancer	C33-C34	Males	Black	With imputed data	0.748552	0.713218	0.785636
Lung Cancer	C33-C34	Persons	Black	No imputation	0.564511	0.545093	0.58462
Lung Cancer	C33-C34	Persons	Black	With imputed data	0.564823	0.545803	0.584506
Lung Cancer	C33-C34	Females	Mixed/Multiple	No imputation	0.452316	0.414157	0.493991
Lung Cancer	C33-C34	Males	Mixed/Multiple	No imputation	0.515246	0.474196	0.559849
Lung Cancer	C33-C34	Persons	Mixed/Multiple	No imputation	0.490312	0.461412	0.521022
Lung Cancer	C33-C34	Females	Mixed/Multiple	With imputed data	0.452633	0.41518	0.493465
Lung Cancer	C33-C34	Males	Mixed/Multiple	With imputed data	0.515388	0.475229	0.55894
Lung Cancer	C33-C34	Persons	Mixed/Multiple	With imputed data	0.490491	0.462184	0.520532
Melanoma Skin Cancer	C43	Persons	Asian	No imputation	0.037162	0.0358433	0.0385291
Melanoma Skin Cancer	C43	Persons	Asian	With imputed data	0.0368717	0.0356195	0.038168
Melanoma Skin Cancer	C43	Persons	Black	No imputation	0.0862401	0.0821517	0.0905319
Melanoma Skin Cancer	C43	Persons	Black	With imputed data	0.0853213	0.0814597	0.089366
Myeloma	C90	Females	Asian	No imputation	0.976704	0.877358	1.0873
Myeloma	C90	Females	Asian	With imputed data	0.976575	0.879351	1.08455
Myeloma	C90	Males	Asian	No imputation	0.864927	0.791966	0.94461
Myeloma	C90	Males	Asian	With imputed data	0.864245	0.792863	0.942053
Myeloma	C90	Persons	Asian	No imputation	0.923051	0.861893	0.988548
Myeloma	C90	Persons	Asian	With imputed data	0.922894	0.863043	0.986895
Myeloma	C90	Females	Black	No imputation	2.97454	2.58283	3.42567
Myeloma	C90	Females	Black	With imputed data	2.97406	2.59052	3.41438
Myeloma	C90	Males	Black	No imputation	2.68344	2.36248	3.04801
Myeloma	C90	Males	Black	With imputed data	2.68167	2.36737	3.03771
Myeloma	C90	Persons	Black	No imputation	2.80365	2.55094	3.08139
Myeloma	C90	Persons	Black	With imputed data	2.80373	2.55629	3.07513
Myeloma	C90	Persons	Mixed/Multiple	No imputation	1.09898	0.927269	1.30248
Myeloma	C90	Persons	Mixed/Multiple	With imputed data	1.10027	0.931849	1.29914
Non-Hodgkin Lymphoma	C82-C86	Females	Asian	No imputation	0.852274	0.802053	0.90564
Non-Hodgkin Lymphoma	C82-C86	Females	Asian	With imputed data	0.853407	0.804494	0.905293
Non-Hodgkin Lymphoma	C82-C86	Males	Asian	No imputation	0.871666	0.826202	0.919631
Non-Hodgkin Lymphoma	C82-C86	Males	Asian	With imputed data	0.872369	0.828242	0.918847
Non-Hodgkin Lymphoma	C82-C86	Persons	Asian	No imputation	0.869581	0.835226	0.905349
Non-Hodgkin Lymphoma	C82-C86	Persons	Asian	With imputed data	0.870601	0.83721	0.905324
Non-Hodgkin Lymphoma	C82-C86	Females	Black	No imputation	0.767312	0.706655	0.833175
Non-Hodgkin Lymphoma	C82-C86	Females	Black	With imputed data	0.769085	0.709939	0.833159
Non-Hodgkin Lymphoma	C82-C86	Males	Black	No imputation	0.788211	0.729993	0.851073
Non-Hodgkin Lymphoma	C82-C86	Males	Black	With imputed data	0.790677	0.734022	0.851704
Non-Hodgkin Lymphoma	C82-C86	Persons	Black	No imputation	0.776172	0.733859	0.820923
Non-Hodgkin Lymphoma	C82-C86	Persons	Black	With imputed data	0.778647	0.737434	0.822162
Non-Hodgkin Lymphoma	C82-C86	Females	Mixed/Multiple	No imputation	0.636341	0.549866	0.736416
Non-Hodgkin Lymphoma	C82-C86	Males	Mixed/Multiple	No imputation	0.741234	0.654578	0.839362
Non-Hodgkin Lymphoma	C82-C86	Persons	Mixed/Multiple	No imputation	0.697969	0.634879	0.767329
Non-Hodgkin Lymphoma	C82-C86	Females	Mixed/Multiple	With imputed data	0.6365	0.55237	0.733444
Non-Hodgkin Lymphoma	C82-C86	Males	Mixed/Multiple	With imputed data	0.742541	0.658427	0.837401
Non-Hodgkin Lymphoma	C82-C86	Persons	Mixed/Multiple	With imputed data	0.698558	0.637309	0.765693
Oesophageal Cancer	C15	Females	Asian	No imputation	0.523955	0.471941	0.581701
Oesophageal Cancer	C15	Females	Asian	With imputed data	0.525064	0.473797	0.581878
Oesophageal Cancer	C15	Males	Asian	No imputation	0.33763	0.316728	0.359911
Oesophageal Cancer	C15	Males	Asian	With imputed data	0.337591	0.317063	0.359449
Oesophageal Cancer	C15	Persons	Asian	No imputation	0.395702	0.374513	0.418089
Oesophageal Cancer	C15	Persons	Asian	With imputed data	0.39596	0.375129	0.417948
Oesophageal Cancer	C15	Females	Black	No imputation	0.517765	0.449741	0.596078
Oesophageal Cancer	C15	Females	Black	With imputed data	0.516562	0.449811	0.593219
Oesophageal Cancer	C15	Males	Black	No imputation	0.470239	0.427114	0.517718
Oesophageal Cancer	C15	Males	Black	With imputed data	0.470075	0.427715	0.516631
Oesophageal Cancer	C15	Persons	Black	No imputation	0.476516	0.440464	0.515518
Oesophageal Cancer	C15	Persons	Black	With imputed data	0.476363	0.440957	0.514613
Ovarian Cancer	C56-C57.4	Females	Asian	No imputation	0.722509	0.686139	0.760806
Ovarian Cancer	C56-C57.4	Females	Asian	With imputed data	0.722556	0.687374	0.75954
Ovarian Cancer	C56-C57.4	Females	Black	No imputation	0.659447	0.610695	0.71209
Ovarian Cancer	C56-C57.4	Females	Black	With imputed data	0.659333	0.612153	0.710149
Ovarian Cancer	C56-C57.4	Females	Mixed/Multiple	No imputation	0.506601	0.451293	0.568686
Ovarian Cancer	C56-C57.4	Females	Mixed/Multiple	With imputed data	0.508648	0.454966	0.568664
Pancreatic Cancer	C25	Females	Asian	No imputation	0.622474	0.575939	0.672769
Pancreatic Cancer	C25	Females	Asian	With imputed data	0.623157	0.577888	0.671973
Pancreatic Cancer	C25	Males	Asian	No imputation	0.667203	0.619869	0.71815
Pancreatic Cancer	C25	Males	Asian	With imputed data	0.667998	0.621896	0.717518
Pancreatic Cancer	C25	Persons	Asian	No imputation	0.646016	0.612408	0.681468
Pancreatic Cancer	C25	Persons	Asian	With imputed data	0.646855	0.614147	0.681306
Pancreatic Cancer	C25	Females	Black	No imputation	1.19709	1.07277	1.33582
Pancreatic Cancer	C25	Females	Black	With imputed data	1.19707	1.07615	1.33158
Pancreatic Cancer	C25	Males	Black	No imputation	1.08227	0.974213	1.2023
Pancreatic Cancer	C25	Males	Black	With imputed data	1.08179	0.976754	1.19812
Pancreatic Cancer	C25	Persons	Black	No imputation	1.13678	1.05369	1.22642
Pancreatic Cancer	C25	Persons	Black	With imputed data	1.13667	1.05591	1.22362
Pancreatic Cancer	C25	Persons	Mixed/Multiple	No imputation	0.760156	0.6646	0.869451
Pancreatic Cancer	C25	Persons	Mixed/Multiple	With imputed data	0.761527	0.668373	0.867664
Prostate Cancer	C61	Males	Asian	No imputation	0.544428	0.53134	0.557838
Prostate Cancer	C61	Males	Asian	With imputed data	0.543944	0.531343	0.556843
Prostate Cancer	C61	Males	Black	No imputation	2.0926	2.02141	2.16629
Prostate Cancer	C61	Males	Black	With imputed data	2.09859	2.02992	2.16958
Prostate Cancer	C61	Males	Mixed/Multiple	No imputation	0.78301	0.736359	0.832616
Prostate Cancer	C61	Males	Mixed/Multiple	With imputed data	0.78465	0.739661	0.832374
Small Intestine Cancer	C17	Males	Asian	No imputation	0.937425	0.793671	1.10722
Small Intestine Cancer	C17	Males	Asian	With imputed data	0.935222	0.795012	1.10016
Small Intestine Cancer	C17	Persons	Asian	No imputation	0.794185	0.701695	0.898867
Small Intestine Cancer	C17	Persons	Asian	With imputed data	0.792481	0.702173	0.894405
Small Intestine Cancer	C17	Persons	Black	No imputation	1.19502	0.998368	1.43041
Small Intestine Cancer	C17	Persons	Black	With imputed data	1.19553	1.00301	1.42501
Stomach Cancer	C16	Females	Asian	No imputation	0.974379	0.874528	1.08563
Stomach Cancer	C16	Females	Asian	With imputed data	0.973365	0.875768	1.08184
Stomach Cancer	C16	Males	Asian	No imputation	0.720147	0.66662	0.777971
Stomach Cancer	C16	Males	Asian	With imputed data	0.721508	0.669026	0.778108
Stomach Cancer	C16	Persons	Asian	No imputation	0.816312	0.766268	0.869625
Stomach Cancer	C16	Persons	Asian	With imputed data	0.817436	0.768407	0.869593
Stomach Cancer	C16	Females	Black	No imputation	1.87407	1.59285	2.20495
Stomach Cancer	C16	Females	Black	With imputed data	1.87677	1.60104	2.19998
Stomach Cancer	C16	Males	Black	No imputation	1.82543	1.61905	2.05813
Stomach Cancer	C16	Males	Black	With imputed data	1.82411	1.62199	2.05141
Stomach Cancer	C16	Persons	Black	No imputation	1.83846	1.66943	2.02461
Stomach Cancer	C16	Persons	Black	With imputed data	1.83893	1.67339	2.02084
Stomach Cancer	C16	Persons	Mixed/Multiple	No imputation	0.891161	0.757317	1.04866
Stomach Cancer	C16	Persons	Mixed/Multiple	With imputed data	0.892849	0.76155	1.04679
Testicular Cancer	C62	Males	Asian	No imputation	0.360931	0.337104	0.386441
Testicular Cancer	C62	Males	Asian	With imputed data	0.358683	0.336116	0.382764
Thyroid Cancer	C73	Females	Asian	No imputation	1.44764	1.3436	1.55973
Thyroid Cancer	C73	Females	Asian	With imputed data	1.44936	1.34898	1.5572
Thyroid Cancer	C73	Males	Asian	No imputation	1.34861	1.18387	1.53627
Thyroid Cancer	C73	Males	Asian	With imputed data	1.35218	1.19403	1.53128
Thyroid Cancer	C73	Persons	Asian	No imputation	1.416	1.32744	1.51046
Thyroid Cancer	C73	Persons	Asian	With imputed data	1.41799	1.33271	1.50874
Thyroid Cancer	C73	Females	Black	No imputation	1.26079	1.12038	1.4188
Thyroid Cancer	C73	Females	Black	With imputed data	1.25655	1.12163	1.40771
Thyroid Cancer	C73	Persons	Black	No imputation	1.19215	1.0751	1.32193
Thyroid Cancer	C73	Persons	Black	With imputed data	1.18807	1.07584	1.31202
Thyroid Cancer	C73	Females	Mixed/Multiple	No imputation	0.856236	0.718158	1.02086
Thyroid Cancer	C73	Persons	Mixed/Multiple	No imputation	0.855933	0.734695	0.997178
Thyroid Cancer	C73	Females	Mixed/Multiple	With imputed data	0.858059	0.724553	1.01617
Thyroid Cancer	C73	Persons	Mixed/Multiple	With imputed data	0.857413	0.740501	0.992785
Uterine Cancer	C54-C55	Females	Asian	No imputation	0.984541	0.936451	1.0351
Uterine Cancer	C54-C55	Females	Asian	With imputed data	0.985489	0.938747	1.03456
Uterine Cancer	C54-C55	Females	Black	No imputation	1.28216	1.18829	1.38345
Uterine Cancer	C54-C55	Females	Black	With imputed data	1.28203	1.19082	1.38023
Uterine Cancer	C54-C55	Females	Mixed/Multiple	No imputation	0.823082	0.722729	0.937369
Uterine Cancer	C54-C55	Females	Mixed/Multiple	With imputed data	0.823379	0.725807	0.934067

## Sheet: Population perturbations
Ratios of age-standardised incidence rates per 100,000 population, including perturbations of population data, by cancer type, sex, and broad ethnic group, England, 2013-17
Rate ratios versus White ethnic group. Standardised to the European 2013 standard population. Includes people aged 0-90+. No imputation for cases with ethnic group Not known, so rates likely to be slight underestimates. Population as reported = no perturbations to population data. White population decrease = 10% of White population redistributed amongst Asian, Black, Mixed/Multiple, and Other eth…
Cancer Type	ICD-10 code	Sex	Ethnic Group	Perturbation	Incidence rate ratio	95% lower confidence limit	95% upper confidence limit
All Cancers Excluding Non-Melanoma Skin Cancer	C00-C97 Excl. C44	Females	Asian	Asian population increase	0.601408	0.594884	0.608003
All Cancers Excluding Non-Melanoma Skin Cancer	C00-C97 Excl. C44	Females	Asian	Population as reported	0.646547	0.639295	0.653881
All Cancers Excluding Non-Melanoma Skin Cancer	C00-C97 Excl. C44	Females	Asian	White population decrease	0.620518	0.613689	0.627423
All Cancers Excluding Non-Melanoma Skin Cancer	C00-C97 Excl. C44	Females	Asian	White population increase	0.683592	0.675724	0.691552
All Cancers Excluding Non-Melanoma Skin Cancer	C00-C97 Excl. C44	Females	Black	Asian population increase	0.782025	0.76954	0.794713
All Cancers Excluding Non-Melanoma Skin Cancer	C00-C97 Excl. C44	Females	Black	Population as reported	0.782009	0.769524	0.794696
All Cancers Excluding Non-Melanoma Skin Cancer	C00-C97 Excl. C44	Females	Black	White population decrease	0.750101	0.738367	0.762022
All Cancers Excluding Non-Melanoma Skin Cancer	C00-C97 Excl. C44	Females	Black	White population increase	0.826816	0.813252	0.840605
All Cancers Excluding Non-Melanoma Skin Cancer	C00-C97 Excl. C44	Females	Mixed/Multiple	Population as reported	0.586123	0.570873	0.601779
All Cancers Excluding Non-Melanoma Skin Cancer	C00-C97 Excl. C44	Females	Mixed/Multiple	Asian population increase	0.586187	0.570935	0.601847
All Cancers Excluding Non-Melanoma Skin Cancer	C00-C97 Excl. C44	Females	Mixed/Multiple	White population decrease	0.562502	0.548179	0.577199
All Cancers Excluding Non-Melanoma Skin Cancer	C00-C97 Excl. C44	Females	Mixed/Multiple	White population increase	0.619706	0.603107	0.636761
All Cancers Excluding Non-Melanoma Skin Cancer	C00-C97 Excl. C44	Males	Asian	Asian population increase	0.552281	0.546127	0.558504
All Cancers Excluding Non-Melanoma Skin Cancer	C00-C97 Excl. C44	Males	Asian	Population as reported	0.588741	0.58198	0.59558
All Cancers Excluding Non-Melanoma Skin Cancer	C00-C97 Excl. C44	Males	Asian	White population decrease	0.561841	0.55553	0.568224
All Cancers Excluding Non-Melanoma Skin Cancer	C00-C97 Excl. C44	Males	Asian	White population increase	0.621989	0.614658	0.629407
All Cancers Excluding Non-Melanoma Skin Cancer	C00-C97 Excl. C44	Males	Black	Asian population increase	1.1378	1.11808	1.15786
All Cancers Excluding Non-Melanoma Skin Cancer	C00-C97 Excl. C44	Males	Black	Population as reported	1.13776	1.11805	1.15782
All Cancers Excluding Non-Melanoma Skin Cancer	C00-C97 Excl. C44	Males	Black	White population decrease	1.08995	1.07144	1.10878
All Cancers Excluding Non-Melanoma Skin Cancer	C00-C97 Excl. C44	Males	Black	White population increase	1.20201	1.18065	1.22377
All Cancers Excluding Non-Melanoma Skin Cancer	C00-C97 Excl. C44	Males	Mixed/Multiple	Population as reported	0.604138	0.587407	0.621347
All Cancers Excluding Non-Melanoma Skin Cancer	C00-C97 Excl. C44	Males	Mixed/Multiple	Asian population increase	0.604229	0.587493	0.621441
All Cancers Excluding Non-Melanoma Skin Cancer	C00-C97 Excl. C44	Males	Mixed/Multiple	White population decrease	0.583532	0.567662	0.599845
All Cancers Excluding Non-Melanoma Skin Cancer	C00-C97 Excl. C44	Males	Mixed/Multiple	White population increase	0.638256	0.620066	0.656979
All Cancers Excluding Non-Melanoma Skin Cancer	C00-C97 Excl. C44	Persons	Asian	Asian population increase	0.579776	0.575254	0.584333
All Cancers Excluding Non-Melanoma Skin Cancer	C00-C97 Excl. C44	Persons	Asian	Population as reported	0.620603	0.615607	0.62564
All Cancers Excluding Non-Melanoma Skin Cancer	C00-C97 Excl. C44	Persons	Asian	White population decrease	0.59407	0.589384	0.598793
All Cancers Excluding Non-Melanoma Skin Cancer	C00-C97 Excl. C44	Persons	Asian	White population increase	0.655887	0.650468	0.661352
All Cancers Excluding Non-Melanoma Skin Cancer	C00-C97 Excl. C44	Persons	Black	Asian population increase	0.960103	0.948705	0.971639
All Cancers Excluding Non-Melanoma Skin Cancer	C00-C97 Excl. C44	Persons	Black	Population as reported	0.960133	0.948734	0.971669
All Cancers Excluding Non-Melanoma Skin Cancer	C00-C97 Excl. C44	Persons	Black	White population decrease	0.920042	0.909341	0.93087
All Cancers Excluding Non-Melanoma Skin Cancer	C00-C97 Excl. C44	Persons	Black	White population increase	1.01472	1.00235	1.02724
All Cancers Excluding Non-Melanoma Skin Cancer	C00-C97 Excl. C44	Persons	Mixed/Multiple	Population as reported	0.599841	0.588369	0.611537
All Cancers Excluding Non-Melanoma Skin Cancer	C00-C97 Excl. C44	Persons	Mixed/Multiple	Asian population increase	0.599912	0.588437	0.61161
All Cancers Excluding Non-Melanoma Skin Cancer	C00-C97 Excl. C44	Persons	Mixed/Multiple	White population decrease	0.577596	0.566767	0.588633
All Cancers Excluding Non-Melanoma Skin Cancer	C00-C97 Excl. C44	Persons	Mixed/Multiple	White population increase	0.633945	0.621465	0.646676
Bowel Cancer	C18-C20	Females	Asian	Asian population increase	0.512211	0.493899	0.531202
Bowel Cancer	C18-C20	Females	Asian	Population as reported	0.547319	0.527132	0.568279
Bowel Cancer	C18-C20	Females	Asian	White population decrease	0.518394	0.499756	0.537727
Bowel Cancer	C18-C20	Females	Asian	White population increase	0.578222	0.556334	0.600971
Bowel Cancer	C18-C20	Females	Black	Asian population increase	0.850303	0.805357	0.897756
Bowel Cancer	C18-C20	Females	Black	Population as reported	0.850192	0.805256	0.897637
Bowel Cancer	C18-C20	Females	Black	White population decrease	0.78921	0.748961	0.831623
Bowel Cancer	C18-C20	Females	Black	White population increase	0.898196	0.849462	0.949726
Bowel Cancer	C18-C20	Females	Mixed/Multiple	Population as reported	0.561233	0.511661	0.615608
Bowel Cancer	C18-C20	Females	Mixed/Multiple	Asian population increase	0.561287	0.511707	0.61567
Bowel Cancer	C18-C20	Females	Mixed/Multiple	White population decrease	0.543846	0.496579	0.595612
Bowel Cancer	C18-C20	Females	Mixed/Multiple	White population increase	0.592921	0.539061	0.652163
Bowel Cancer	C18-C20	Males	Asian	Asian population increase	0.494343	0.479131	0.510038
Bowel Cancer	C18-C20	Males	Asian	Population as reported	0.527707	0.510967	0.544996
Bowel Cancer	C18-C20	Males	Asian	White population decrease	0.508364	0.492516	0.524723
Bowel Cancer	C18-C20	Males	Asian	White population increase	0.557422	0.539279	0.576176
Bowel Cancer	C18-C20	Males	Black	Asian population increase	0.833645	0.793033	0.876336
Bowel Cancer	C18-C20	Males	Black	Population as reported	0.833612	0.793003	0.876301
Bowel Cancer	C18-C20	Males	Black	White population decrease	0.778031	0.741373	0.816502
Bowel Cancer	C18-C20	Males	Black	White population increase	0.880552	0.836512	0.926911
Bowel Cancer	C18-C20	Males	Mixed/Multiple	Population as reported	0.53685	0.494278	0.58309
Bowel Cancer	C18-C20	Males	Mixed/Multiple	Asian population increase	0.536956	0.494371	0.58321
Bowel Cancer	C18-C20	Males	Mixed/Multiple	White population decrease	0.522955	0.482044	0.567337
Bowel Cancer	C18-C20	Males	Mixed/Multiple	White population increase	0.56708	0.520821	0.617448
Bowel Cancer	C18-C20	Persons	Asian	Asian population increase	0.505916	0.494016	0.518102
Bowel Cancer	C18-C20	Persons	Asian	Population as reported	0.540326	0.527217	0.553761
Bowel Cancer	C18-C20	Persons	Asian	White population decrease	0.516676	0.504402	0.529248
Bowel Cancer	C18-C20	Persons	Asian	White population increase	0.570786	0.556574	0.585362
Bowel Cancer	C18-C20	Persons	Black	Asian population increase	0.838764	0.808534	0.870124
Bowel Cancer	C18-C20	Persons	Black	Population as reported	0.838707	0.80848	0.870064
Bowel Cancer	C18-C20	Persons	Black	White population decrease	0.780481	0.753319	0.808623
Bowel Cancer	C18-C20	Persons	Black	White population increase	0.885988	0.853201	0.920036
Bowel Cancer	C18-C20	Persons	Mixed/Multiple	Population as reported	0.550975	0.517949	0.586107
Bowel Cancer	C18-C20	Persons	Mixed/Multiple	Asian population increase	0.551053	0.51802	0.586192
Bowel Cancer	C18-C20	Persons	Mixed/Multiple	White population decrease	0.535706	0.504064	0.569335
Bowel Cancer	C18-C20	Persons	Mixed/Multiple	White population increase	0.582036	0.546139	0.620292
Breast Cancer	C50	Females	Asian	Asian population increase	0.661764	0.649387	0.674378
Breast Cancer	C50	Females	Asian	Population as reported	0.715439	0.701578	0.729574
Breast Cancer	C50	Females	Asian	White population decrease	0.695727	0.682417	0.709296
Breast Cancer	C50	Females	Asian	White population increase	0.756814	0.741772	0.772161
Breast Cancer	C50	Females	Black	Asian population increase	0.809367	0.78783	0.831494
Breast Cancer	C50	Females	Black	Population as reported	0.809185	0.787654	0.831304
Breast Cancer	C50	Females	Black	White population decrease	0.786717	0.766065	0.807926
Breast Cancer	C50	Females	Black	White population increase	0.855981	0.832586	0.880035
Breast Cancer	C50	Females	Mixed/Multiple	Population as reported	0.632005	0.603993	0.661317
Breast Cancer	C50	Females	Mixed/Multiple	Asian population increase	0.632147	0.604126	0.661468
Breast Cancer	C50	Females	Mixed/Multiple	White population decrease	0.618262	0.591167	0.6466
Breast Cancer	C50	Females	Mixed/Multiple	White population increase	0.668556	0.638062	0.700507
Lung Cancer	C33-C34	Females	Asian	Asian population increase	0.314459	0.303832	0.325456
Lung Cancer	C33-C34	Females	Asian	Population as reported	0.334494	0.322852	0.346556
Lung Cancer	C33-C34	Females	Asian	White population decrease	0.310396	0.299971	0.321183
Lung Cancer	C33-C34	Females	Asian	White population increase	0.353273	0.340648	0.366366
Lung Cancer	C33-C34	Females	Black	Asian population increase	0.363307	0.34625	0.381204
Lung Cancer	C33-C34	Females	Black	Population as reported	0.36315	0.346104	0.381035
Lung Cancer	C33-C34	Females	Black	White population decrease	0.347806	0.331842	0.364538
Lung Cancer	C33-C34	Females	Black	White population increase	0.383537	0.365016	0.402999
Lung Cancer	C33-C34	Females	Mixed/Multiple	Population as reported	0.452316	0.414157	0.493991
Lung Cancer	C33-C34	Females	Mixed/Multiple	Asian population increase	0.452366	0.4142	0.494047
Lung Cancer	C33-C34	Females	Mixed/Multiple	White population decrease	0.430044	0.394723	0.468525
Lung Cancer	C33-C34	Females	Mixed/Multiple	White population increase	0.47771	0.436232	0.523132
Lung Cancer	C33-C34	Males	Asian	Asian population increase	0.569427	0.550685	0.588806
Lung Cancer	C33-C34	Males	Asian	Population as reported	0.603542	0.583119	0.62468
Lung Cancer	C33-C34	Males	Asian	White population decrease	0.564352	0.545857	0.583475
Lung Cancer	C33-C34	Males	Asian	White population increase	0.637333	0.615198	0.660264
Lung Cancer	C33-C34	Males	Black	Asian population increase	0.748412	0.712285	0.786371
Lung Cancer	C33-C34	Males	Black	Population as reported	0.7483	0.712181	0.78625
Lung Cancer	C33-C34	Males	Black	White population decrease	0.707631	0.674399	0.742501
Lung Cancer	C33-C34	Males	Black	White population increase	0.790195	0.751025	0.831407
Lung Cancer	C33-C34	Males	Mixed/Multiple	Population as reported	0.515246	0.474196	0.559849
Lung Cancer	C33-C34	Males	Mixed/Multiple	Asian population increase	0.515387	0.474321	0.56001
Lung Cancer	C33-C34	Males	Mixed/Multiple	White population decrease	0.492133	0.453855	0.53364
Lung Cancer	C33-C34	Males	Mixed/Multiple	White population increase	0.544093	0.499501	0.592666
Lung Cancer	C33-C34	Persons	Asian	Asian population increase	0.45744	0.446453	0.468698
Lung Cancer	C33-C34	Persons	Asian	Population as reported	0.485445	0.473445	0.497749
Lung Cancer	C33-C34	Persons	Asian	White population decrease	0.453945	0.443082	0.465074
Lung Cancer	C33-C34	Persons	Asian	White population increase	0.512652	0.499639	0.526004
Lung Cancer	C33-C34	Persons	Black	Asian population increase	0.564628	0.545204	0.584743
Lung Cancer	C33-C34	Persons	Black	Population as reported	0.564511	0.545093	0.58462
Lung Cancer	C33-C34	Persons	Black	White population decrease	0.535869	0.517918	0.554442
Lung Cancer	C33-C34	Persons	Black	White population increase	0.596149	0.575068	0.618003
Lung Cancer	C33-C34	Persons	Mixed/Multiple	Population as reported	0.490312	0.461412	0.521022
Lung Cancer	C33-C34	Persons	Mixed/Multiple	Asian population increase	0.490409	0.4615	0.521129
Lung Cancer	C33-C34	Persons	Mixed/Multiple	White population decrease	0.46783	0.440936	0.496365
Lung Cancer	C33-C34	Persons	Mixed/Multiple	White population increase	0.517792	0.486378	0.551234
Prostate Cancer	C61	Males	Asian	Asian population increase	0.512876	0.500894	0.525144
Prostate Cancer	C61	Males	Asian	Population as reported	0.544428	0.53134	0.557838
Prostate Cancer	C61	Males	Asian	White population decrease	0.525799	0.513368	0.538531
Prostate Cancer	C61	Males	Asian	White population increase	0.574904	0.560717	0.58945
Prostate Cancer	C61	Males	Black	Asian population increase	2.09342	2.02219	2.16716
Prostate Cancer	C61	Males	Black	Population as reported	2.0926	2.02141	2.16629
Prostate Cancer	C61	Males	Black	White population decrease	2.02442	1.95651	2.09468
Prostate Cancer	C61	Males	Black	White population increase	2.20973	2.13281	2.28942
Prostate Cancer	C61	Males	Mixed/Multiple	Population as reported	0.78301	0.736359	0.832616
Prostate Cancer	C61	Males	Mixed/Multiple	Asian population increase	0.783266	0.736592	0.832896
Prostate Cancer	C61	Males	Mixed/Multiple	White population decrease	0.761611	0.716858	0.809158
Prostate Cancer	C61	Males	Mixed/Multiple	White population increase	0.82684	0.776231	0.880749

## Sheet: Rate ratios 2012 vs 2013-17
Ratios of age-standardised incidence rates per 100,000 population, by cancer type, sex, and broad ethnic group, England, 2012 and 2013-17
Rate ratios versus White ethnic group. Standardised to the European 2013 standard population. Includes people aged 0-90+. No imputation for cases with ethnic group Not known, so rates likely to be slight underestimates.
Cancer Type	ICD-10 code	Sex	Ethnic Group	Year	Incidence rate ratio	95% lower confidence limit	95% upper confidence limit
All Cancers Excluding Non-Melanoma Skin Cancer	C00-C97 Excl. C44	Females	Asian	2012	0.603868	0.588118	0.62004
All Cancers Excluding Non-Melanoma Skin Cancer	C00-C97 Excl. C44	Females	Asian	2013-17	0.646547	0.639295	0.653881
All Cancers Excluding Non-Melanoma Skin Cancer	C00-C97 Excl. C44	Females	Black	2012	0.767196	0.73858	0.796922
All Cancers Excluding Non-Melanoma Skin Cancer	C00-C97 Excl. C44	Females	Black	2013-17	0.782009	0.769524	0.794696
All Cancers Excluding Non-Melanoma Skin Cancer	C00-C97 Excl. C44	Females	Mixed/Multiple	2012	0.520011	0.489269	0.552684
All Cancers Excluding Non-Melanoma Skin Cancer	C00-C97 Excl. C44	Females	Mixed/Multiple	2013-17	0.586123	0.570873	0.601779
All Cancers Excluding Non-Melanoma Skin Cancer	C00-C97 Excl. C44	Males	Asian	2012	0.571832	0.556753	0.58732
All Cancers Excluding Non-Melanoma Skin Cancer	C00-C97 Excl. C44	Males	Asian	2013-17	0.588741	0.58198	0.59558
All Cancers Excluding Non-Melanoma Skin Cancer	C00-C97 Excl. C44	Males	Black	2012	1.11014	1.06551	1.15663
All Cancers Excluding Non-Melanoma Skin Cancer	C00-C97 Excl. C44	Males	Black	2013-17	1.13776	1.11805	1.15782
All Cancers Excluding Non-Melanoma Skin Cancer	C00-C97 Excl. C44	Males	Mixed/Multiple	2012	0.540344	0.505862	0.577177
All Cancers Excluding Non-Melanoma Skin Cancer	C00-C97 Excl. C44	Males	Mixed/Multiple	2013-17	0.604138	0.587407	0.621347
All Cancers Excluding Non-Melanoma Skin Cancer	C00-C97 Excl. C44	Persons	Asian	2012	0.594523	0.583399	0.60586
All Cancers Excluding Non-Melanoma Skin Cancer	C00-C97 Excl. C44	Persons	Asian	2013-17	0.620603	0.615607	0.62564
All Cancers Excluding Non-Melanoma Skin Cancer	C00-C97 Excl. C44	Persons	Black	2012	0.948331	0.921917	0.975502
All Cancers Excluding Non-Melanoma Skin Cancer	C00-C97 Excl. C44	Persons	Black	2013-17	0.960133	0.948734	0.971669
All Cancers Excluding Non-Melanoma Skin Cancer	C00-C97 Excl. C44	Persons	Mixed/Multiple	2012	0.53744	0.513731	0.562244
All Cancers Excluding Non-Melanoma Skin Cancer	C00-C97 Excl. C44	Persons	Mixed/Multiple	2013-17	0.599841	0.588369	0.611537
Bowel Cancer	C18-C20	Females	Asian	2012	0.487413	0.447573	0.530799
Bowel Cancer	C18-C20	Females	Asian	2013-17	0.547319	0.527132	0.568279
Bowel Cancer	C18-C20	Females	Black	2012	0.859813	0.757843	0.975502
Bowel Cancer	C18-C20	Females	Black	2013-17	0.850192	0.805256	0.897637
Bowel Cancer	C18-C20	Females	Mixed/Multiple	2012	0.640978	0.516057	0.796137
Bowel Cancer	C18-C20	Females	Mixed/Multiple	2013-17	0.561233	0.511661	0.615608
Bowel Cancer	C18-C20	Males	Asian	2012	0.459913	0.427658	0.494601
Bowel Cancer	C18-C20	Males	Asian	2013-17	0.527707	0.510967	0.544996
Bowel Cancer	C18-C20	Males	Black	2012	0.845824	0.75415	0.948641
Bowel Cancer	C18-C20	Males	Black	2013-17	0.833612	0.793003	0.876301
Bowel Cancer	C18-C20	Males	Mixed/Multiple	2012	0.397816	0.333164	0.475014
Bowel Cancer	C18-C20	Males	Mixed/Multiple	2013-17	0.53685	0.494278	0.58309
Bowel Cancer	C18-C20	Persons	Asian	2012	0.476372	0.450607	0.503611
Bowel Cancer	C18-C20	Persons	Asian	2013-17	0.540326	0.527217	0.553761
Bowel Cancer	C18-C20	Persons	Black	2012	0.849702	0.780634	0.92488
Bowel Cancer	C18-C20	Persons	Black	2013-17	0.838707	0.80848	0.870064
Bowel Cancer	C18-C20	Persons	Mixed/Multiple	2012	0.50641	0.440685	0.581937
Bowel Cancer	C18-C20	Persons	Mixed/Multiple	2013-17	0.550975	0.517949	0.586107
Lung Cancer	C33-C34	Females	Asian	2012	0.299087	0.274345	0.326061
Lung Cancer	C33-C34	Females	Asian	2013-17	0.334494	0.322852	0.346556
Lung Cancer	C33-C34	Females	Black	2012	0.440554	0.392184	0.49489
Lung Cancer	C33-C34	Females	Black	2013-17	0.36315	0.346104	0.381035
Lung Cancer	C33-C34	Females	Mixed/Multiple	2012	0.347132	0.286041	0.42127
Lung Cancer	C33-C34	Females	Mixed/Multiple	2013-17	0.452316	0.414157	0.493991
Lung Cancer	C33-C34	Males	Asian	2012	0.557777	0.516103	0.602816
Lung Cancer	C33-C34	Males	Asian	2013-17	0.603542	0.583119	0.62468
Lung Cancer	C33-C34	Males	Black	2012	0.714905	0.636862	0.80251
Lung Cancer	C33-C34	Males	Black	2013-17	0.7483	0.712181	0.78625
Lung Cancer	C33-C34	Males	Mixed/Multiple	2012	0.471477	0.385433	0.57673
Lung Cancer	C33-C34	Males	Mixed/Multiple	2013-17	0.515246	0.474196	0.559849
Lung Cancer	C33-C34	Persons	Asian	2012	0.455089	0.429183	0.482559
Lung Cancer	C33-C34	Persons	Asian	2013-17	0.485445	0.473445	0.497749
Lung Cancer	C33-C34	Persons	Black	2012	0.594597	0.547109	0.646206
Lung Cancer	C33-C34	Persons	Black	2013-17	0.564511	0.545093	0.58462
Lung Cancer	C33-C34	Persons	Mixed/Multiple	2012	0.413481	0.359153	0.476026
Lung Cancer	C33-C34	Persons	Mixed/Multiple	2013-17	0.490312	0.461412	0.521022
Breast Cancer	C50	Females	Asian	2012	0.661271	0.631574	0.692365
Breast Cancer	C50	Females	Asian	2013-17	0.715439	0.701578	0.729574
Breast Cancer	C50	Females	Black	2012	0.753407	0.707089	0.802759
Breast Cancer	C50	Females	Black	2013-17	0.809185	0.787654	0.831304
Breast Cancer	C50	Females	Mixed/Multiple	2012	0.590055	0.531519	0.655037
Breast Cancer	C50	Females	Mixed/Multiple	2013-17	0.632005	0.603993	0.661317
Prostate Cancer	C61	Males	Asian	2012	0.504447	0.476615	0.533906
Prostate Cancer	C61	Males	Asian	2013-17	0.544428	0.53134	0.557838
Prostate Cancer	C61	Males	Black	2012	2.01891	1.8595	2.19199
Prostate Cancer	C61	Males	Black	2013-17	2.0926	2.02141	2.16629
Prostate Cancer	C61	Males	Mixed/Multiple	2012	0.695895	0.603069	0.803009
Prostate Cancer	C61	Males	Mixed/Multiple	2013-17	0.78301	0.736359	0.832616
